# Supplementary material for: The AGMK1-9T7 cell model of neoplasia: Evolution of DNA copy-number aberrations and miRNA expression during transition from normal to metastatic cancer cells
Source: PLoS One. 2022 Oct 24;17(10):e0275394. doi: 10.1371/journal.pone.0275394 (PMC9591059; doi:10.1371/journal.pone.0275394)
Supplement: S2 Data — (XLSX) [file pone.0275394.s002.xlsx]

## Sheet: SD2
	Up-Regulated				Up-Regulated				Up-Regulated				Up-Regulated				Up-Regulated
	miRNAs at p1		human cancers refs		miRNAs at p2		human cancers refs		miRNAs at p10		human cancers refs		miRNAs at p20		human cancers refs		miRNAs at p40		human cancers refs
1	hsa-miR-7-1*	6.51	0	1	hsa-miR-7-1*	7.01	0	1	hsa-miR-34c-5p	7.91	2	1	hsa-miR-34c-5p	6.97	2	1	hsa-miR-543	6.88	9
2	hsa-miR-205	5.85	74	2	hsa-miR-34c-5p	5.37	2	2	hsa-miR-34c-3p	7.12	4	2	hsa-miR-34c-3p	5.8	4	2	hsa-miR-34c-5p	6.66	2
3	hsa-miR-1908	5.24	4	3	hsa-miR-205	5.23	74	3	hsa-miR-7-1*	5.99	0	3	hsa-miR-7-1*	5.29	0	3	hsa-miR-7-1*	6.25	0
4	ggo-miR-18	4.8	0	4	hsa-miR-1260	5.12	4	4	hsa-miR-466	5.14	2	4	hsa-miR-3195	5.03	0	4	hsa-miR-411*	5.37	0
5	hsa-miR-18a	4.76	48	5	hsa-miR-1908	5.12	4	5	hsa-miR-3195	4.89	0	5	hsa-miR-130b	4.25	30	5	hsa-miR-34c-3p	5.27	4
6	hsa-miR-18b	4.7	4	6	ggo-miR-18	5.03	0	6	hsa-miR-181c	3.59	17	6	hsa-miR-18a	4.03	48	6	hsa-miR-485-3p	5.26	3
7	hsa-miR-34c-5p	4.63	2	7	hsa-miR-34b	5	23	7	hsa-miR-18a	3.53	48	7	hsa-miR-485-3p	4	3	7	hsa-miR-654-3p	4.94	0
8	hsa-miR-1260b	4.03	4	8	ppy-miR-1274a	4.83	0	8	hsa-miR-130b	3.3	30	8	hsa-miR-466	3.97	2	8	hsa-miR-495	4.88	23
9	hsa-miR-34b	4	23	9	hsa-miR-18a	4.64	48	9	hsa-miR-425	2.98	13	9	ggo-miR-18	3.3	0	9	hsa-miR-299-5p	4.64	0
10	hsa-miR-1260	3.81	4	10	hsa-miR-34c-3p	4.63	4	10	ggo-miR-31	2.63	0	10	hsa-miR-181c	3	17	10	ggo-miR-134	4.34	0
11	hsa-miR-34c-3p	3.77	4	11	hsa-miR-18b	4.48	4	11	hsa-miR-31	2.57	66	11	hsa-miR-425	2.98	13	11	hsa-miR-130b	4.28	30
12	hsa-miR-183*	3.53	0	12	hsa-miR-1260b	4.35	4	12	ggo-miR-93	2.52	0	12	hsa-miR-155	2.97	85	12	hsa-miR-134	4.28	16
13	hsa-miR-29b-1*	3.53	0	13	hsa-miR-1274a	4.16	2	13	hsa-miR-93	2.49	47	13	hsa-miR-543	2.64	9	13	hsa-miR-466	4.18	2
14	hsa-miR-3195	3.52	0	14	hsa-miR-29b-1*	4.01	0	14	age-miR-222	2.44	0	14	hsa-miR-484	2.62	3	14	hsa-miR-155	4.17	85
15	hsa-miR-4267	3.51	0	15	hsa-miR-183*	3.88	0	15	hsa-miR-222	2.25	54	15	ggo-miR-93	2.5	0	15	hsa-miR-601	4.06	2
16	ppy-miR-1274a	3.48	2	16	hsa-miR-92a-1*	3.78	0	16	hsa-miR-34a	2.2	124	16	hsa-miR-93	2.45	47	16	hsa-miR-487b	3.93	1
17	hsa-miR-132	3.31	26	17	hsa-miR-365	3.76	22	17	hsa-miR-106b	2.15	33	17	age-miR-222	2.37	0	17	hsa-miR-329	3.85	12
18	hsa-miR-181d	3.29	11	18	hsa-miR-181d	3.48	11		Total at p10:	17	12	18	hsa-miR-654-3p	2.35	0	18	hsa-miR-3195	3.73	0
19	hsa-miR-1274a	3.26	2	19	hsa-miR-34b*	3.234	0		Total hsa-miRNA	14		19	hsa-miR-222	2.28	54	19	hsa-miR-379	3.58	7
20	hsa-miR-4253	3.26	0	20	hsa-miR-132	3.21	26					20	hsa-miR-495	2.28	23	20	hsa-miR-18a	3.48	48
21	hsa-miR-365	3.23	22	21	hsa-miR-455-5p	3.13	5					21	hsa-miR-4298	2.22	0	21	hsa-miR-574-3p	3.25	4
22	hsa-miR-1231	3.18	0	22	hsa-miR-130b	3.09	30					22	hsa-miR-487b	2.2	1	22	hsa-miR-15b	3.04	21
23	hsa-miR-155	3.13	85	23	hsa-miR-155	3.09	85					23	hsa-miR-379	2.01	7	23	hsa-miR-1260b	2.54	4
24	hsa-miR-1307	3.11	2	24	hsa-miR-4267	2.97	0						Totals at p20:	23	16	24	hsa-miR-4298	2.54	0
25	hsa-miR-3197	3.05	0	25	ggo-miR-183	2.94	0						Total hsa-miRNA	20		25	hsa-miR-425	2.51	13
26	mml-miR-1230	3.01	0	26	hsa-miR-181a-2*	2.93	1									26	hsa-miR-21	2.49	561
27	hsa-miR-602	2.97	0	27	hsa-miR-3195	2.88	0									27	hsa-miR-93	2.35	0
28	ppy-miR-602	2.92	0	28	hsa-miR-4253	2.88	0									28	ggo-miR-93	2.32	0
29	hsa-miR-130b	2.87	30	29	ggo-miR-31	2.86	0									29	hsa-miR-132	2.31	26
30	mne-miR-197	2.84	0	30	ppy-miR-602	2.79	0									30	hsa-miR-484	2.25	2
31	hsa-miR-181a-2*	2.83	1	31	mne-miR-197	2.65	0									31	hsa-miR-182	2.14	69
32	hsa-miR-1181	2.76	3	32	hsa-miR-183	2.64	46									32	age-miR-222	2.13	0
33	mml-miR-762	2.73	0	33	hsa-miR-21	2.62	561									33	ggo-miR-183	2.1	0
34	hsa-miR-373*	2.69	0	34	mml-miR-1230	2.61	0									34	ggo-miR-31	2.07	0
35	hsa-miR-3178	2.67	0	35	hsa-miR-1307	2.6	2									35	ptr-miR-25	2.01	0
36	ggo-miR-93	2.65	0	36	hsa-miR-31	2.57	66										Totals at p40:	35	22
37	hsa-miR-93	2.63	47	37	hsa-miR-373*	2.56	0										Total hsa-miRNA	29
38	hsa-miR-1469	2.62	1	38	hsa-miR-19a	2.54	48
39	hsa-miR-455-5p	2.62	7	39	hsa-miR-1469	2.5	1
40	hsa-miR-19a	2.61	48	40	hsa-miR-212	2.5	23
41	ggo-miR-31	2.5	0	41	hsa-miR-24-2*	2.5	0
42	hsa-miR-1538	2.5	0	42	hsa-miR-3178	2.5	0
43	hsa-miR-1226	2.49	0	43	ptr-miR-25	2.47	0
44	hsa-miR-762	2.49	1	44	ggo-miR-93	2.44	0
45	hsa-miR-212	2.47	23	45	hsa-miR-1226	2.43	0
46	hsa-miR-637	2.46	2	46	hsa-miR-762	2.41	1
47	hsa-miR-20b	2.42	11	47	hsa-miR-92b	2.41	12
48	hsa-miR-24-2*	2.36	0	48	hsa-miR-182	2.37	69
49	hsa-miR-3185	2.34	0	49	hsa-miR-93	2.37	47
50	ggo-miR-183	2.31	0	50	hsa-miR-184	2.31	15
51	hsa-miR-31	2.28	66	51	mml-miR-762	2.3	0
52	hsa-miR-21	2.25	561	52	hsa-miR-602	2.29	0
53	hsa-miR-25	2.18	34	53	hsa-miR-34a*	2.27	0
54	hsa-miR-92b	2.17	12	54	hsa-miR-455-3p	2.27	7
55	ptr-miR-25	2.17	0	55	hsa-miR-1231	2.25	0
56	hsa-miR-183	2.16	46	56	hsa-miR-20b	2.24	11
57	hsa-miR-455-3p	2.12	7	57	hsa-miR-1280	2.22	4
58	hsa-miR-197	2.06	14	58	hsa-miR-197	2.19	14
59	hsa-miR-1280	2.04	4	59	hsa-miR-181b	2.17	38
60	hsa-miR-718	2.04	2	60	hsa-miR-340*	2.16	1
61	ggo-miR-106a	2.03	0	61	hsa-miR-25	2.14	34
62	hsa-miR-425	2.01	13	62	hsa-miR-3197	2.13	0
63	ppy-miR-1538	2.01	0		Totals at p2:	62	36
64	hsa-miR-181b	2	38		Total hsa-miRNA	52
	Totals at p1:	64	38
	Total hsa-miRNA	52
	Down-Regulated				Down-Regulated				Down-Regulated				Down-Regulated				Down-Regulated
	miRNAs at p1		human cancers refs		miRNAs at p2		human cancers refs		miRNAs at p10		human cancers refs		miRNAs at p20		human cancers refs		miRNAs at p40		human cancers refs
1	hsa-miR-451	-12.66	39	1	hsa-miR-451	-12.24	39	1	ggo-miR-200c	-9.64	0	1	ggo-miR-29b	-11.58	0	1	hsa-miR-451	-12.66	39
2	hsa-miR-199a-5p	-10.39	17	2	hsa-miR-199a-5p	-10.39	17	2	ppa-miR-141	-9.63	0	2	hsa-miR-3172	-11.52	0	2	ggo-miR-141	-9.36	0
3	ppy-miR-199b-3p	-9.52	0	3	hsa-miR-1973	-10.19	0	3	ggo-miR-141	-9.36	0	3	hsa-miR-99a	-10.74	28	3	ggo-miR-10b	-9.11	0
4	hsa-miR-126*	-9.47	82	4	hsa-miR-126*	-9.47	82	4	hsa-miR-126*	-8.558	1	4	ggo-miR-200c	-9.64	0	4	hsa-miR-4328	-8.97	1
5	ppy-miR-1303	-9.11	0	5	hsa-miR-513a-5p	-8.83	2	5	ggo-miR-10b	-7.94	0	5	ppa-miR-141	-9.63	0	5	hsa-miR-126*	-8.88	1
6	hsa-miR-3172	-8.64	0	6	hsa-miR-3172	-8.29	0	6	hsa-miR-3172	-6.93	0	6	hsa-miR-514b-5p	-9.3	0	6	hsa-miR-200b	-8.68	43
7	hsa-miR-1285	-8.2	1	7	hsa-miR-1285	-8.2	1	7	hsa-miR-514b-5p	-6.84	0	7	hsa-miR-513a-5p	-8.57	2	7	hsa-miR-1915	-8.17	0
8	ppy-miR-1273	-7.66	0	8	ppy-miR-199b-3p	-8.15	0	8	hsa-miR-4328	-6.65	0	8	hsa-miR-126	-8.55	82	8	mml-miR-512-5p	-8.09	0
9	hsa-miR-499-5p	-7.62	2	9	hsa-miR-499-5p	-7.62	2	9	hsa-miR-148a	-6.62	45	9	hsa-miR-371-5p	-8.41	3	9	hsa-miR-1293	-7.37	0
10	ptr-miR-497	-7.34	0	10	ppy-miR-513c	-7.29	0	10	hsa-miR-200a	-6.47	45	10	hsa-miR-200c	-8.26	62	10	hsa-miR-200c	-7.26	62
11	hsa-miR-3149	-7.32	0	11	hsa-miR-142-5p	-7.21	12	11	hsa-miR-1207-5p	-6.38	5	11	hsa-miR-939	-7.86	0	11	ppy-miR-199b-3p	-6.98	0
12	ppy-miR-513c	-7.29	0	12	hsa-miR-514b-5p	-7.07	0	12	ppy-miR-1303	-6.3	0	12	hsa-miR-1915	-7.49	0	12	ggo-miR-145	-6.98	0
13	hsa-miR-145*	-7.29	0	13	hsa-miR-126	-7.07	82	13	hsa-miR-200b	-5.47	43	13	hsa-miR-1293	-7.06	0	13	hsa-miR-152	-6.74	29
14	hsa-miR-126	-7.27	82	14	ppy-miR-1303	-6.89	0	14	hsa-miR-126	-5.43	82	14	hsa-miR-145	-6.8	139	14	hsa-miR-215	-6.64	22
15	hsa-miR-142-5p	-7.21	12	15	hsa-miR-187	-6.62	14	15	mml-miR-512-5p	-5.42	0	15	mml-miR-512-5p	-6.63	0	15	hsa-miR-199a-5p	-6.63	17
16	hsa-miR-150	-7.09	47	16	hsa-miR-204	-6.6	49	16	hsa-miR-125b	-4.92	67	16	hsa-miR-1207-5p	-6.34	5	16	hsa-miR-145	-6.4	139
17	hsa-miR-875-5p	-7.06	0	17	hsa-miR-4328	-6.56	1	17	hsa-miR-204	-4.78	49	17	hsa-miR-663	-5.8	15	17	hsa-miR-663	-5.94	15
18	ggo-miR-145	-6.64	0	18	hsa-miR-3130-3p	-6.53	0	18	hsa-miR-10b	-4.78	50	18	hsa-miR-141	-5.65	57	18	ppy-miR-1303	-5.94	0
19	hsa-miR-513a-5p	-6.46	2	19	hsa-miR-568	-6.32	0	19	hsa-miR-4257	-4.71	0	19	hsa-miR-29b	-5.21	49	19	hsa-miR-2861	-5.87	2
20	hsa-let-7f-2*	-6.44	0	20	ppy-miR-647	-6.24	0	20	hsa-miR-939	-4.53	0	20	hsa-miR-1228*	-5.13	1	20	hsa-miR-711	-5.74	0
21	hsa-miR-1973	-6.42	0	21	hsa-miR-192*	-6.17	24	21	hsa-miR-1228*	-4.49	1	21	ggo-miR-214	-4.79	0	21	hsa-miR-214	-5.59	57
22	hsa-miR-568	-6.32	0	22	hsa-miR-199a-3p	-6.16	18	22	hsa-miR-1308	-4.29	0	22	hsa-miR-2861	-4.33	2	22	hsa-miR-513a-5p	-5.44	2
23	hsa-miR-4328	-6.31	1	23	hsa-miR-145	-6.11	139	23	hsa-let-7b	-4.29	25	23	hsa-miR-196a	-4.02	32	23	hsa-miR-10b	-5.42	50
24	hsa-miR-145	-6.26	139	24	hsa-miR-875-5p	-6.06	1	24	hsa-miR-711	-4.29	0	24	hsa-let-7b	-3.94	25	24	ppy-miR-298	-5.24	0
25	hsa-miR-199a-3p	-6.2	18	25	ggo-miR-145	-6.03	0	25	hsa-miR-429	-4.19	47	25	hsa-miR-150*	-3.874	0	25	hsa-miR-1228*	-5.03	1
26	hsa-miR-664	-6.18	4	26	hsa-miR-150	-6	47	26	hsa-miR-557	-4.13	0	26	hsa-miR-100	-3.7	36	26	ggo-miR-214	-4.99	0
27	ppy-miR-450a	-6.18	0	27	hsa-miR-143	-5.89	85	27	hsa-miR-195	-3.87	66	27	hsa-miR-3185	-3.59	0	27	hsa-miR-194	-4.86	28
28	hsa-miR-514b-5p	-6.13	0	28	hsa-miR-1273c	-5.62	0	28	hsa-let-7c	-3.87	25	28	ppy-miR-1207-5p	-3.51	0	28	hsa-miR-4257	-4.77	0
29	hsa-miR-204	-6.05	49	29	hsa-miR-4287	-5.61	0	29	hsa-miR-1231	-3.87	0	29	ppy-miR-298	-3.39	0	29	hsa-miR-30e	-4.69	20
30	hsa-miR-4303	-5.93	0	30	hsa-miR-142-3p	-5.47	22	30	hsa-miR-100	-3.81	36	30	hsa-miR-187*	-3.33	1	30	hsa-miR-557	-4.65	0
31	hsa-miR-1248	-5.7	0	31	hsa-miR-1207-5p	-5.41	5	31	ppy-miR-1207-5p	-3.6	0	31	hsa-miR-1268	-3.319	0	31	hsa-miR-30e*	-4.47	2
32	hsa-miR-1273c	-5.62	0	32	ppy-miR-520c-5p	-5.32	0	32	hsa-miR-193a-5p	-3.51	2	32	hsa-miR-1469	-3.26	1	32	ggo-miR-224	-4.46	0
33	hsa-miR-143	-5.59	85	33	mml-miR-211	-5.26	0	33	hsa-miR-3185	-3.47	0	33	ggo-miR-224	-3.1	0	33	hsa-miR-373*	-4.38	0
34	hsa-miR-142-3p	-5.47	22	34	hsa-miR-214	-5.23	57	34	ppy-miR-1268	-3.35	0	34	hsa-let-7e	-2.86	18	34	ppy-miR-1268	-4.26	0
35	hsa-miR-4311	-5.46	0	35	hsa-miR-653	-5.18	0	35	mml-miR-1227	-3.34	0	35	hsa-let-7d	-2.7	21	35	hsa-let-7b	-4.18	25
36	ggo-miR-143	-5.39	0	36	hsa-miR-194*	-5.11	28	36	hsa-miR-638	-3.25	14	36	hsa-miR-30e	-2.61	20	36	hsa-miR-192	-3.98	24
37	ppy-miR-520c-5p	-5.32	0	37	pbi-miR-513c	-5.08	0	37	hsa-miR-373*	-3.09	0	37	hsa-let-7a	-2.53	76	37	hsa-miR-1308	-3.95	0
38	ppy-miR-1305	-5.26	0	38	hsa-miR-2115*	-5.07	0	38	ppy-miR-1274b	-3	0	38	hsa-miR-3141	-2.472	0	38	hsa-miR-34a	-3.91	124
39	hsa-miR-214	-5.23	57	39	ggo-miR-143	-5.06	0	39	ppy-miR-10a	-3	0	39	ppy-miR-1246	-2.41	0	39	hsa-miR-671-5p	-3.84	2
40	hsa-miR-653	-5.18	0	40	ptr-miR-602	-5.02	0	40	hsa-miR-3196	-2.87	1	40	hsa-miR-193a-5p	-2.28	2	40	hsa-miR-660	-3.69	0
41	hsa-miR-711	-5.14	0	41	ggo-miR-214	-4.99	0	41	hsa-let-7d	-2.58	21	41	hsa-miR-1246	-2.06	9	41	ppy-miR-638	-3.65	0
42	hsa-miR-2115*	-5.07	0	42	hsa-miR-148a	-4.95	45	42	hsa-miR-98	-2.57	38		Totals at p20:	41	23	42	hsa-miR-424	-3.39	24
43	ppy-miR-1304	-5.06	0	43	hsa-miR-4275	-4.94	0	43	hsa-miR-1275	-2.5	3		Total hsa miRNA	32		43	mml-miR-1230	-3.25	0
44	hsa-miR-4275	-4.94	0	44	hsa-miR-215	-4.88	22	44	hsa-let-7a	-2.48	76					44	hsa-miR-30a*	-3.186
45	hsa-miR-148a	-4.9	45	45	hsa-miR-26b*	-4.83	40	45	hsa-let-7e	-2.47	18					45	hsa-miR-4281	-3.08	0
46	hsa-miR-513b	-4.87	1	46	hsa-miR-1321	-4.73	0	46	hsa-miR-495	-2.17	23					46	hsa-miR-4289	-3.04	0
47	hsa-miR-542-3p	-4.87	14	47	hsa-miR-3173	-4.73	0		Totals at p10:	46	24					47	ppy-miR-1207-5p	-3.02	0
48	hsa-miR-1305	-4.84	0	48	hsa-miR-135a*	-4.69	0		Total hsa miRNA	35						48	hsa-let-7e	-2.96	18
49	hsa-miR-26b*	-4.83	40	49	hsa-miR-4285	-4.66	0									49	hsa-miR-19a	-2.87	48
50	ggo-miR-214	-4.81	0	50	hsa-miR-219-2-3p	-4.65	0									50	ppy-miR-564	-2.84	0
51	hsa-miR-136*	-4.78	0	51	mml-miR-604	-4.62	0									51	hsa-miR-100	-2.81	36
52	hsa-miR-1321	-4.73	0	52	hsa-miR-711	-4.61	0									52	mml-miR-1227	-2.79	0
53	hsa-miR-3173	-4.73	0	53	hsa-miR-4330	-4.47	0									53	ppy-miR-1246	-2.56	0
54	ppy-miR-1255b	-4.68	0	54	ppy-miR-510	-4.37	0									54	hsa-miR-940	-2.52	8
55	mml-miR-211	-4.68	0	55	hsa-miR-136*	-4.2	0									55	mml-miR-762	-2.31	0
56	hsa-miR-765	-4.64	4	56	hsa-miR-4300	-4.13	0									56	hsa-miR-193a-5p	-2.2	2
57	hsa-miR-215	-4.64	22	57	ptr-miR-661	-4.06	0									57	hsa-miR-1246	-2.19	9
58	hsa-miR-483-5p	-4.52	12	58	ptr-miR-670	-4.04	0									58	hsa-miR-1275	-2.07	3
59	hsa-miR-4330	-4.47	0	59	hsa-miR-518c*	-4.01	0										Total at p40:	58	30
60	ggo-miR-10b	-4.45	0	60	hsa-miR-2114*	-4	0										Total hsa miRNA	41
61	hsa-miR-1207-5p	-4.41	5	61	mml-miR-512-5p	-3.88	0
62	ssy-miR-513c	-4.39	0	62	hsa-miR-196a*	-3.87	32
63	ppy-miR-510	-4.37	0	63	hsa-miR-3138	-3.87	0
64	hsa-miR-551a	-4.34	2	64	ggo-miR-10b	-3.84	0
65	ppy-miR-616	-4.2	0	65	hsa-miR-483-5p	-3.83	12
66	hsa-miR-218	-4.07	68	66	ssy-miR-513c	-3.81	0
67	ptr-miR-670	-4.04	0	67	age-miR-198	-3.78	0
68	hsa-miR-2114*	-4	0	68	hsa-miR-3193	-3.77	0
69	hsa-miR-196a*	-3.87	32	69	hsa-miR-542-5p	-3.72	3
70	hsa-miR-26b	-3.82	40	70	hsa-miR-26b	-3.62	40
71	hsa-miR-3193	-3.77	0	71	hsa-miR-223	-3.56	65
72	hsa-miR-138	-3.73	58	72	hsa-miR-532-3p	-3.53	0
73	lla-miR-198	-3.65	0	73	hsa-miR-139-3p	-3.52	5
74	hsa-miR-223	-3.54	65	74	hsa-miR-101	-3.47	99
75	hsa-miR-101	-3.54	83	75	hsa-miR-660	-3.42	2
76	hsa-miR-497	-3.53	47	76	mml-miR-765	-3.42	0
77	hsa-miR-30e*	-3.49	20	77	mml-miR-297	-3.37	0
78	hsa-miR-654-3p	-3.45	0	78	ptr-miR-631	-3.37	0
79	hsa-miR-10b	-3.44	50	79	hsa-miR-502-3p	-3.35	1
80	hsa-miR-10b*	-3.4	50	80	hsa-miR-452	-3.3	10
81	hsa-miR-532-3p	-3.38	0	81	hsa-miR-500*	-3.28	7
82	hsa-miR-422a	-3.37	9	82	hsa-miR-765	-3.24	4
83	mml-miR-297	-3.37	0	83	ppy-miR-1254	-3.2	0
84	hsa-miR-376a	-3.34	7	84	hsa-miR-362-3p	-3.17	6
85	hsa-miR-660	-3.27	2	85	hsa-miR-608	-3.17	4
86	hsa-miR-140-5p	-3.24	13	86	hsa-miR-572	-3.15	4
87	hsa-miR-500*	-3.23	7	87	hsa-miR-138	-3.13	58
88	hsa-miR-381	-3.12	14	88	hsa-miR-10b*	-3.06	50
89	hsa-miR-99a	-3.11	28	89	hsa-miR-1471	-3.05	0
90	hsa-miR-3137	-3.05	0	90	hsa-miR-10b	-3.04	50
91	hsa-miR-139-5p	-3.01	26	91	hsa-miR-196a	-3.03	32
92	hsa-miR-152	-3.01	29	92	hsa-miR-422a	-2.99	11
93	mml-miR-512-5p	-3.01	0	93	hsa-miR-376a	-2.98	10
94	hsa-miR-378b	-3	0	94	hsa-miR-152	-2.97	29
95	ggo-miR-187	-2.99	0	95	hsa-miR-99a	-2.93	28
96	hsa-miR-362-3p	-2.97	6	96	hsa-miR-424	-2.88	24
97	hsa-miR-886-3p	-2.95	1	97	hsa-miR-218	-2.87	68
98	hsa-miR-575	-2.86	2	98	hsa-miR-195	-2.87	66
99	mml-miR-765	-2.86	0	99	ggo-miR-101	-2.83	0
100	hsa-miR-574-5p	-2.85	1	100	hsa-miR-30e*	-2.82	20
101	ggo-miR-101	-2.84	0	101	hsa-miR-29c*	-2.8	1
102	ptr-miR-764	-2.84	0	102	hsa-miR-200a	-2.8	45
103	hsa-miR-532-5p	-2.75	6	103	ppa-miR-141	-2.7	0
104	hsa-miR-98	-2.69	38	104	hsa-miR-532-5p	-2.7	6
105	hsa-miR-486-5p	-2.67	14	105	hsa-miR-3194	-2.68	0
106	hsa-miR-29c*	-2.63	1	106	hsa-miR-192	-2.62	24
107	hsa-miR-502-3p	-2.62	1	107	hsa-miR-574-5p	-2.56	1
108	hsa-miR-196a	-2.61	32	108	hsa-miR-196b*	-2.53	0
109	ppy-miR-1254	-2.59	0	109	hsa-miR-381	-2.52	14
110	hsa-miR-200a	-2.58	45	110	hsa-miR-886-3p	-2.5	1
111	hsa-miR-4289	-2.5	0	111	ggo-miR-186	-2.5	0
112	hsa-miR-377	-2.44	11	112	hsa-miR-98	-2.49	38
113	hsa-miR-187*	-2.43	1	113	hsa-miR-1246	-2.35	9
114	ggo-miR-186	-2.37	0	114	ppy-miR-10a	-2.32	0
115	hsa-miR-10a	-2.37	16	115	ppy-miR-1246	-2.29	0
116	age-miR-198	-2.37	0	116	mml-miR-936	-2.27	0
117	hsa-miR-196b*	-2.36	0	117	hsa-miR-186	-2.26	30
118	hsa-miR-500b	-2.35	0	118	hsa-miR-4315	-2.26	0
119	hsa-miR-195	-2.35	66	119	hsa-miR-486-5p	-2.26	14
120	hsa-miR-30a*	-2.34	47	120	hsa-miR-1323	-2.23	0
121	hsa-miR-424	-2.34	24	121	hsa-miR-194	-2.15	28
122	ppa-miR-141	-2.33	0	122	hsa-miR-500	-2.15	7
123	hsa-miR-374b	-2.33	6	123	ggo-miR-141	-2.1	0
124	hsa-miR-203	-2.31	85	124	hsa-miR-141	-2.06	57
125	hsa-miR-192	-2.3	24	125	hsa-miR-10a	-2.04	16
126	ppy-miR-10a	-2.3	0	126	hsa-miR-489	-2.04	10
127	hsa-miR-572	-2.23	4	127	hsa-miR-4324	-2.02	0
128	hsa-miR-489	-2.12	9		Totals at p2	127	67
129	hsa-miR-30e	-2.01	20		Total hsa miRNA	97
130	hsa-miR-362-5p	-2.01	2
131	hsa-miR-186	-2	20
	Totals at p1	131	70
	Total hsa miRNA	100
