# Supplementary material for: The AGMK1-9T7 cell model of neoplasia: Evolution of DNA copy-number aberrations and miRNA expression during transition from normal to metastatic cancer cells
Source: PLoS One. 2022 Oct 24;17(10):e0275394. doi: 10.1371/journal.pone.0275394 (PMC9591059; doi:10.1371/journal.pone.0275394)
Supplement: S3 Data — (XLSX) [file pone.0275394.s003.xlsx]

## Sheet: Sheet1
		Supporting Data File 4. Principal Component Analysis of miRNA expression in the AGMK1-9T7 cell lines
	sample_id	AGMK-Sus1--1-01	AGMK-Sus1--1-02	AGMK-Sus2--4-01	AGMK-Sus2--4-02	pAGMK1 sus-01	pAGMK1 sus-02	pAGMK1 sus	pAGMK2 sus	pAGMK3 sus	pAGMK4sus	pAGMK5sus	pAGMK4sus-01	pAGMK4sus-02	pAGMK4sus p#1-01	pAGMK4sus p#1-02	pAGMK4sus p#2-01	pAGMK4sus p#2-02	pAGMK5sus-01	pAGMK5sus-02	pAGMK5 sus p#1-01	pAGMK5 sus p#1-02	pAGMK5 sus p#2-01	pAGMK5 sus p#2-02	pAGMK1 p#1	pAGMK1 p#1-01	pAGMK1 p#1-02	pAGMK1 p#2	pAGMK2 p#1	pAGMK2 p#2	pAGMK3 p#1	pAGMK4sus p#1	pAGMK5 sus p#1	pAGMK1 p#2-01	pAGMK1 p#2-02	p#10 A	P#10 B	pAGMK2 sus-01	pAGMK2 sus-02	P#20 A	p#20 B	pAGMK2 p#1-01	pAGMK2 p#1-02	p#40 A	p#40 B	pAGMK2 p#2-01	pAGMK2 p#2-02	pAGMK3 sus-01	pAGMK3 sus-02
	plot_label	AGMK-Sus1--1	AGMK-Sus1--1	AGMK-Sus2--4	AGMK-Sus2--4	pAGMK1 sus	pAGMK1 sus	pAGMK1 sus	pAGMK2 sus	pAGMK3 sus	pAGMK4 sus	pAGMK5 sus	pAGMK4 sus	pAGMK4 sus	pAGMK4 sus p#1	pAGMK4 sus p#1	pAGMK4 sus p#2	pAGMK4 sus p#2	pAGMK5 sus	pAGMK5 sus	pAGMK5 sus p#1	pAGMK5 sus p#1	pAGMK5 sus p#2	pAGMK5 sus p#2	pAGMK1 p#1	pAGMK1 p#1	pAGMK1 p#1	pAGMK1 p#2	pAGMK2 p#1	pAGMK2 p#2	pAGMK3 p#1	pAGMK4 sus p#1	pAGMK5 sus p#1	pAGMK1 p#2	pAGMK1 p#2	pAGMK1-9T7	pAGMK1-9T7	pAGMK2 sus	pAGMK2 sus	pAGMK1-9T7	pAGMK1-9T7	pAGMK2 p#1	pAGMK2 p#1	pAGMK1-9T7	pAGMK1-9T7	pAGMK2 p#2	pAGMK2 p#2	pAGMK3 sus	pAGMK3 sus
	cell_line	AGMK1	AGMK1	AGMK1	AGMK1	pAGMK1	pAGMK1	pAGMK1	pAGMK2	pAGMK3	pAGMK4	pAGMK5	pAGMK4	pAGMK4	pAGMK4	pAGMK4	pAGMK4	pAGMK4	pAGMK5	pAGMK5	pAGMK5	pAGMK5	pAGMK5	pAGMK5	pAGMK1	pAGMK1	pAGMK1	pAGMK1	pAGMK2	pAGMK2	pAGMK3	pAGMK4	pAGMK5	pAGMK1	pAGMK1	pAGMK1-9T7	pAGMK1-9T7	pAGMK2	pAGMK2	pAGMK1-9T7	pAGMK1-9T7	pAGMK2	pAGMK2	pAGMK1-9T7	pAGMK1-9T7	pAGMK2	pAGMK2	pAGMK3	pAGMK3
	passage	0	0	0	0	0	0	0	0	0	0	0	0	0	1	1	2	2	0	0	1	1	2	2	1	1	1	2	1	2	1	1	1	2	2	10	10	0	0	20	20	1	1	40	40	2	2	0	0
	biological_rep	NA	NA	NA	NA	3	3	3	3	3	3	3	3	3	1	1	2	2	3	3	1	1	2	2	1	1	1	2	1	2	1	1	1	2	2	NA	NA	3	3	NA	NA	1	1	NA	NA	2	2	3	3
	technical_rep	3	3	4	4	18	18	18	21	24	27	30	27	27	25	25	26	26	30	30	28	28	29	29	16	16	16	17	19	20	22	25	28	17	17	10	10	21	21	11	11	19	19	12	12	20	20	24	24
	group	11	11	11	11	1	1	1	2	3	4	5	4	4	4	4	4	4	5	5	5	5	5	5	1	1	1	1	2	2	3	4	5	1	1	15	15	2	2	15	15	2	2	15	15	2	2	3	3
	group_name	AGMK1_SUS	AGMK1_SUS	AGMK1_SUS	AGMK1_SUS	pAGMK1	pAGMK1	pAGMK1	pAGMK2	pAGMK3	pAGMK4	pAGMK5	pAGMK4	pAGMK4	pAGMK4	pAGMK4	pAGMK4	pAGMK4	pAGMK5	pAGMK5	pAGMK5	pAGMK5	pAGMK5	pAGMK5	pAGMK1	pAGMK1	pAGMK1	pAGMK1	pAGMK2	pAGMK2	pAGMK3	pAGMK4	pAGMK5	pAGMK1	pAGMK1	pAGMK1-9T7_p10-40	pAGMK1-9T7_p10-40	pAGMK2	pAGMK2	pAGMK1-9T7_p10-40	pAGMK1-9T7_p10-40	pAGMK2	pAGMK2	pAGMK1-9T7_p10-40	pAGMK1-9T7_p10-40	pAGMK2	pAGMK2	pAGMK3	pAGMK3
	notes	primary AGMK1	primary AGMK1	primary AGMK1	primary AGMK1	primary AGMK1 cells from 5 monkeys 3F/2M	primary AGMK1 cells from 5 monkeys 3F/2M	primary AGMK1 cells from 5 monkeys 3F/2M	primary AGMK1 cells from 5 monkeys 3F/2M	primary AGMK1 cells from 5 monkeys 3F/2M	primary AGMK1 cells from 5 monkeys 3F/2M	primary AGMK1 cells from 5 monkeys 3F/2M	primary AGMK1 cells from 5 monkeys 3F/2M	primary AGMK1 cells from 5 monkeys 3F/2M	primary AGMK1 cells from 5 monkeys 3F/2M	primary AGMK1 cells from 5 monkeys 3F/2M	primary AGMK1 cells from 5 monkeys 3F/2M	primary AGMK1 cells from 5 monkeys 3F/2M	primary AGMK1 cells from 5 monkeys 3F/2M	primary AGMK1 cells from 5 monkeys 3F/2M	primary AGMK1 cells from 5 monkeys 3F/2M	primary AGMK1 cells from 5 monkeys 3F/2M	primary AGMK1 cells from 5 monkeys 3F/2M	primary AGMK1 cells from 5 monkeys 3F/2M	primary AGMK1 cells from 5 monkeys 3F/2M	primary AGMK1 cells from 5 monkeys 3F/2M	primary AGMK1 cells from 5 monkeys 3F/2M	primary AGMK1 cells from 5 monkeys 3F/2M	primary AGMK1 cells from 5 monkeys 3F/2M	primary AGMK1 cells from 5 monkeys 3F/2M	primary AGMK1 cells from 5 monkeys 3F/2M	primary AGMK1 cells from 5 monkeys 3F/2M	primary AGMK1 cells from 5 monkeys 3F/2M	primary AGMK1 cells from 5 monkeys 3F/2M	primary AGMK1 cells from 5 monkeys 3F/2M	agmk1 passed 1x10^9 cells time every 7 days	agmk1 passed 1x10^9 cells time every 7 days	primary AGMK1 cells from 5 monkeys 3F/2M	primary AGMK1 cells from 5 monkeys 3F/2M	agmk1 passed 1x10^9 cells time every 7 days	agmk1 passed 1x10^9 cells time every 7 days	primary AGMK1 cells from 5 monkeys 3F/2M	primary AGMK1 cells from 5 monkeys 3F/2M	agmk1 passed 1x10^9 cells time every 7 days	agmk1 passed 1x10^9 cells time every 7 days	primary AGMK1 cells from 5 monkeys 3F/2M	primary AGMK1 cells from 5 monkeys 3F/2M	primary AGMK1 cells from 5 monkeys 3F/2M	primary AGMK1 cells from 5 monkeys 3F/2M
1	hsa.miR.21	1813	1646	968	1139	5088	5790	4236	5224	4561	1682	1297	4437	3919	23030	24183	30115	28624	2220	2630	45366	43531	44903	41621	29447	24171	24976	36314	28131	21927	36094	33654	49178	32471	33272	13379	26459	6850	6947	22548	13029	23053	23165	29282	32824	22873	24126	5261	5701
2	hsa.miR.3141	16384	16620	14063	15205	8347	8275	5049	5375	7346	15652	19308	26491	26822	38243	38016	26814	27830	24169	26303	23833	22622	16399	16819	27138	31172	30123	22527	20616	15226	17934	36960	14260	27246	27252	942	1682	8705	8308	1683	1335	24131	23634	2232	1323	20185	19556	11938	11986
3	hsa.miR.1246	14352	13889	18828	19044	28561	29408	17775	19105	19278	12940	26836	25160	24966	11984	11427	10180	10408	36281	37712	22550	22956	25501	27612	6172	8118	7758	4004	2856	2213	5854	9996	15660	5492	5384	3080	5540	29654	30133	6338	5752	3624	3878	6033	4992	3263	3061	26465	26630
4	hsa.miR.126	10645	10644	13047	14921	12030	12400	6434	7036	4351	11606	11116	14504	14143	107	91	172	161	13712	16231	62	69	32	70	43	62	70	52	23	18	42	72	48	64	85	222	196	12124	12323	24	24	28	33	11	1	27	25	7210	7148
5	hsa.miR.31	126	107	86	77	1235	1305	1338	1609	380	64	39	319	253	3371	3007	4750	4408	412	352	4757	4747	5178	5154	3989	5558	5301	5478	7763	9802	7813	1230	3005	6745	5858	6336	5778	1325	1322	3526	11827	7293	7921	3434	4230	11899	11342	315	323
6	hsa.miR.1228.	5881	5351	2661	2964	634	558	369	192	1142	8106	1997	11020	10166	9751	10074	6037	6004	5103	5648	4848	4662	8280	8878	1829	3483	3282	1902	683	1025	2018	5687	2708	3398	3213	29	57	271	260	26	29	1048	942	37	22	1564	1354	2616	2645
7	hsa.miR.106a	202	193	278	242	1982	1989	1522	1524	806	265	336	459	431	4289	4410	3591	3278	500	433	6189	5988	3176	3119	4769	6211	5948	4283	4982	4692	6391	3746	4745	5864	5731	3717	2692	2106	2118	2780	3607	6349	6179	3296	2402	6483	6330	1062	1140
8	hsa.miR.93	185	155	276	330	961	944	675	631	312	238	408	397	325	2512	2467	1996	1989	478	581	2789	2473	1756	1964	3407	4765	4754	2765	3829	3508	3543	1887	1827	4109	3979	4274	3542	921	915	3013	4605	5285	5332	3499	3598	4958	5326	443	478
9	hsa.miR.155	229	232	238	266	132	115	73	158	66	278	266	432	433	3410	3248	3666	3357	233	262	3556	3348	2115	2109	899	1498	1351	856	1143	1054	1651	2675	2622	1400	1387	1043	2608	288	261	1199	1033	1986	1825	2826	2325	1827	1646	98	93
10	hsa.miR.10b	3658	3934	4746	5546	8350	8448	4558	5310	4979	4342	5033	5489	5927	2813	2995	3894	3202	7614	8921	3371	3338	4207	4525	474	786	776	657	558	344	736	1832	2212	1021	1022	282	257	9020	8929	103	15	781	810	180	165	428	521	8176	8638
11	hsa.miR.10a	882	1026	741	704	4106	4139	2651	3255	3101	1199	903	1566	1642	2345	2602	3362	3003	1759	1650	2710	2691	4993	5317	563	912	862	751	740	556	920	1579	1938	1062	1133	1097	1249	4784	4714	881	180	1017	1023	1007	1325	720	787	4679	4904
12	hsa.miR.92a	1439	1346	1928	2209	1910	2074	1492	1705	689	1370	2272	3090	2890	5039	4994	4549	4405	3861	4539	7720	7080	7010	7186	3968	4994	5009	4434	4597	3435	5572	4533	6221	5729	5793	2643	3147	2376	2433	3652	2282	5446	5463	4771	4689	4764	4518	901	947
13	hsa.miR.1469	7067	7171	7628	7544	4321	4265	2340	2609	2237	9875	7597	10468	10945	27166	26882	26288	27705	11781	12018	22766	24175	16179	14023	17182	28537	23972	16130	17825	17613	17304	18422	11190	24402	23627	41	340	4247	4220	413	377	24343	23836	242	122	25359	23679	4918	4901
14	hsa.miR.221	414	388	505	586	3307	3341	2643	2434	1487	498	705	883	839	2387	2427	1924	1812	926	1082	3388	3348	3262	3254	2632	3630	3422	2427	2039	3263	2399	1909	2599	3287	3404	6921	8514	3236	3273	6869	8678	2761	2876	6491	5924	4403	4555	1901	1900
15	hsa.miR.200c	2066	2279	1251	1935	2917	2842	1896	1930	1374	2022	888	3808	3853	453	532	180	127	4189	5064	3098	3105	4655	5159	660	1073	1027	737	543	156	1326	195	2003	999	963	1	8	2430	2438	6	9	563	638	17	13	218	214	2391	2410
16	mml.miR.638	20029	21560	18113	21040	33874	35062	21115	21261	24837	22295	37046	42971	41863	77140	72478	78332	82334	45307	47962	96947	95197	39158	42309	60697	55649	56053	51046	53153	42771	44842	87428	64916	52899	53492	8261	11104	32291	32332	11477	9431	51283	52917	10110	8648	50208	50206	35239	36087
17	hsa.miR.27a	1323	1290	1217	1023	7152	8171	5695	6248	4911	1268	1240	2330	2247	6259	6906	8751	8877	2164	1819	11265	10858	10872	11565	12650	13458	13520	12321	11652	10849	11632	6796	9365	14125	13625	11202	10225	8430	8628	12073	12379	12018	11329	10119	10543	12922	12866	6265	6932
18	hsa.miR.200b	2861	2852	5198	6737	5214	5081	2697	2873	1790	3273	6128	4846	4942	1806	1917	2137	1929	9351	11627	3471	3454	4339	4727	928	1653	1559	870	705	529	977	1122	2219	1470	1387	64	112	5273	5164	110	57	1052	1062	8	11	735	790	3451	3516
19	hsa.miR.1975	7943	7918	9203	9664	30995	31842	19774	22018	21035	7719	12120	13107	12869	5324	5795	9757	9967	16369	16963	9716	9213	9700	9718	6284	7909	7683	8249	13673	7651	5334	4879	6790	10475	10107	8694	10942	33896	33935	8250	9115	13257	16284	10048	8949	10023	9494	29518	30826
20	hsa.miR.16	1008	924	1651	1701	3511	3755	2710	3529	2401	1068	1887	2150	1972	4317	4459	4484	4693	3208	3314	4180	4084	1579	1631	4850	6395	6177	3646	4328	3725	4605	3670	2979	5106	4959	4022	2804	4867	4945	5910	7327	5669	5369	5430	4919	5314	5114	3022	3149
21	hsa.miR.200a	1372	1194	4665	5651	4072	3901	2353	2514	974	1400	4697	2545	2236	449	589	571	450	8579	10229	661	671	702	683	299	555	539	280	247	312	329	280	413	446	473	36	27	3993	3844	15	173	362	401	1	11	476	520	1665	1731
22	hsa.miR.146a	135	105	211	210	726	761	586	1293	351	105	154	283	212	951	963	1019	872	538	538	1659	1616	4989	5177	878	1355	1308	917	1032	796	885	485	1120	1328	1191	1822	3116	1438	1499	1379	2468	1330	1423	1283	2096	1085	1107	438	472
23	hsa.miR.762	7406	6925	6400	6342	4222	4393	2395	2630	2782	9431	8137	12363	11904	26525	26348	19954	19349	10950	11275	19468	23646	16711	17879	17881	27271	22382	16501	14012	12984	12582	21197	11200	23192	24048	1645	1985	4190	4705	2116	1029	19830	18553	1387	990	18671	18301	5382	5258
24	hsa.miR.23a	3627	3792	3538	3808	10228	10358	7295	7432	7290	3478	4735	7540	8054	10955	10919	12992	13186	7578	8390	16162	16337	16768	17614	14700	15136	13778	15278	15954	16575	16852	12627	15026	16121	16209	9922	14382	10663	10558	12915	10110	14348	15555	17917	16510	19240	18500	9642	9465
25	hsa.miR.361.5p	1008	904	912	968	2590	2632	1958	2052	1083	1311	1295	2173	1965	1420	1357	2187	2314	1657	1794	1633	1544	1735	1958	468	767	778	531	459	576	594	1003	1080	883	860	1910	3098	2702	2722	2796	2555	741	801	1661	2178	947	877	1421	1507
26	hsa.miR.103	1049	1004	1523	1709	4362	4468	3133	2952	1536	1207	1817	2087	2018	2606	2767	2913	2751	2768	3093	3056	2919	3535	3477	3049	4333	4198	2821	3379	4522	3723	2039	2050	4049	3998	5011	4778	4269	4222	3105	5186	4576	4437	4321	4229	6404	6140	2074	2246
27	hsa.miR.26a	11193	11150	12603	12317	20380	23423	14158	14768	13671	10006	16364	19337	18789	6933	7164	11964	12138	23617	22425	11195	10838	12217	12215	4960	6213	5904	5566	5423	4073	6374	6537	8579	7339	6527	7586	11926	22309	22744	10235	9060	6509	5740	7352	9367	5417	5071	17862	19265
28	hsa.miR.3124	2226	1997	768	540	420	388	435	789	1339	1533	215	4249	3855	8287	8517	3601	3415	2346	1845	2230	1915	638	755	2754	4664	4635	2455	2558	774	1593	3284	1315	3456	3164	1	24	778	622	2	10	3172	2678	1	3	963	1133	2135	2239
29	ggo.miR.27a	970	859	879	1221	7615	7507	5589	5918	3884	1047	1239	1794	1618	5414	5672	5723	5394	1633	2177	8946	8505	9946	10894	8620	10326	9802	8496	8581	7911	6770	5262	6858	10473	10042	8507	7659	8150	8034	8667	8745	9056	9521	7697	7999	9982	9780	5455	5370
30	ppy.miR.1207.5p	12510	11907	11099	11525	8029	8256	4815	5661	10142	11157	12694	20369	19777	11451	10871	6309	6299	18520	19793	5439	5905	8855	10530	4753	7119	6500	4493	2132	2573	3391	8912	3587	6176	6886	626	958	9188	9261	906	782	2857	3116	1436	932	3631	3790	16086	14788
31	hsa.miR.1908	1367	1308	399	820	81	79	86	73	520	1007	221	2438	2339	17305	15803	8549	8498	1207	2094	4280	3714	724	1334	7515	13463	12782	7659	6634	1853	3243	8179	2323	11336	12198	11	29	52	62	33	1	6836	9727	19	7	2605	2506	795	942
32	hsa.miR.27b	2104	2052	1407	1656	9100	10199	6869	7319	5060	2106	1688	3588	3459	7120	7553	10861	11261	2463	2855	11072	10822	10840	11097	7441	8928	8847	8235	7495	6676	7711	7111	8588	10115	9962	8634	8524	10023	10519	8637	7440	8622	7925	6665	7910	8672	8263	6756	7444
33	hsa.miR.574.5p	6370	6201	2574	3474	464	504	333	297	420	7393	3770	11105	10969	98	130	154	155	3087	4181	111	79	61	117	44	79	61	50	36	18	31	103	65	91	84	509	531	419	464	824	405	59	73	573	313	21	35	507	573
34	hsa.miR.3178	3799	3411	2184	3156	4222	4674	2800	1443	1409	4348	3184	6531	5868	20245	23064	14510	12997	3831	5439	15162	13521	17138	16004	14327	18277	18397	12412	15046	9478	8833	19998	9079	15995	16896	5834	7096	2316	2299	7689	6915	18597	17837	7721	6346	12700	12914	2295	2585
35	hsa.miR.92b	497	386	689	851	428	470	284	327	110	572	890	1067	788	2050	2100	1005	1104	1081	1434	2872	2676	2054	2224	1053	1664	1802	1240	1134	754	1262	1442	1898	1993	2101	291	513	502	547	740	265	1794	1970	1106	986	1252	1202	164	173
36	hsa.let.7f	8531	8391	12116	12765	16088	16747	10336	10572	9788	8393	17413	15946	15184	9656	10438	14286	13183	24729	25262	9656	10764	17347	15908	3392	4693	4324	4193	2599	2798	5557	8998	7432	5715	5373	2955	4225	16394	16272	3928	3714	3745	2980	4954	3010	4050	3717	13543	14278
37	hsa.miR.29a	1312	1143	1058	1471	12005	12963	9485	8505	7493	1069	1346	2455	2127	5867	6485	5191	5090	1956	2742	10516	10513	12582	12949	12489	12536	12525	11168	11045	10646	9824	6724	9849	12248	12082	14630	11019	11358	11510	11349	11404	10665	10404	12528	10364	12347	12334	8763	9280
38	hsa.miR.30a	5182	4940	5812	6508	20443	20225	13108	12023	8840	4766	6442	7545	7247	5714	5241	7775	7183	8678	9822	5456	5104	6109	6654	4748	6630	6007	4825	5924	8088	4068	4645	3605	6568	6412	6370	4533	18420	17903	8434	10074	6736	7589	4486	4718	10763	10344	13383	13027
39	hsa.miR.1826	6147	5563	5337	5953	29142	29920	21180	19122	23717	4550	7180	11859	10764	12013	11222	10016	10382	10899	12427	17852	16238	17143	18409	12939	11998	11843	21948	17493	9649	12269	14408	17716	21088	20748	29439	26798	27014	27200	25305	19017	14621	14982	38178	30275	10893	10425	27178	27386
40	hsa.miR.1280	427	285	1306	1552	1142	1165	851	1036	510	466	1655	1001	668	3696	4253	2524	2457	2635	3190	4144	3825	4542	4368	3270	4723	4392	3632	3789	3811	2349	3166	2743	5229	5157	1223	1355	1479	1433	5024	3320	5340	4987	2697	2325	5564	5341	708	696
41	ggo.miR.30b	6727	6680	6375	7291	23524	23534	15750	14478	14832	5941	7756	10559	10651	8620	8629	11528	11373	10323	12131	7773	7773	8018	9228	5915	7349	7018	6502	4648	8551	3554	8206	5884	7719	8357	10883	8911	21331	21555	12242	10506	5066	5637	7506	8143	10652	10625	20238	20135
42	hsa.miR.3196	16294	16295	13048	13256	19512	19150	9931	9056	9523	22270	19048	24405	24790	40237	39591	31722	30524	21041	21739	33072	30737	19512	19264	23646	35187	30715	20618	22831	19326	20021	30719	14767	29960	29323	2119	2007	15912	15518	2134	1002	31805	31050	1481	788	27693	26932	18564	18289
43	hsa.miR.1979	2230	2141	2282	2506	4896	4975	3379	4444	2577	2423	2951	4966	4762	3760	4331	5643	5648	5011	5601	4881	4925	8102	7935	2524	3495	3428	3056	8664	4475	5588	3437	3576	4336	4219	2776	2013	6575	6484	3004	2958	10350	9822	3896	3900	6239	5998	3546	3642
44	hsa.miR.145	1230	1119	935	1041	3053	3008	2108	2633	1081	1192	851	2050	2004	80	110	101	61	1911	2417	71	52	112	191	24	28	44	29	102	105	75	49	39	42	36	13	505	3605	3521	20	24	155	114	27	31	170	156	1543	1545
45	hsa.miR.2861	14138	13909	10872	10457	9899	10643	5032	6840	8970	19459	13707	21975	21269	31424	29072	24406	25055	17733	16751	17389	17172	9724	10658	19730	29170	29457	14927	15512	11861	12432	21442	8332	23120	22464	98	622	12385	12880	685	462	21892	22376	224	170	17239	16630	16760	20179
46	hsa.miR.194	1310	1162	316	295	4283	4727	3259	2902	1792	1592	545	2238	1930	567	674	886	805	639	606	162	236	84	140	641	1161	1019	506	294	285	119	439	126	932	801	1455	593	3981	4001	1013	1384	581	463	134	94	526	446	2341	2500
47	hsa.miR.25	392	391	638	792	1299	1347	966	1028	712	524	873	889	863	3924	4165	3812	3623	1229	1531	4906	4535	3688	3987	4296	5987	5477	4141	4041	3024	4484	3317	3659	6007	5163	3350	4634	1652	1295	4453	1765	5647	4769	3857	4583	4442	4123	1029	1085
48	hsa.miR.1308	1324	1271	1826	2265	2789	2704	1842	1711	4399	1604	2149	2761	2656	1486	1594	561	507	3138	3983	1725	1809	739	1025	1961	3360	3011	990	1396	608	699	1034	1128	1680	1643	153	196	2503	2555	313	650	2074	2245	232	211	906	983	6174	6136
49	hsa.miR.1915	11834	11534	7111	6011	10801	13143	5638	8369	10157	14472	5474	13371	13008	21454	22315	15372	15867	9510	8322	13336	12904	5388	5011	11913	19321	20294	10467	13531	9800	9613	14022	6499	16377	16840	36	93	15747	15886	91	66	18344	18427	47	51	13405	13458	22111	25517
50	hsa.miR.1268	5779	5769	2159	3190	498	532	321	353	1156	7498	2885	10914	10894	2284	1979	1263	1612	4256	5846	178	199	302	481	1535	3072	2197	879	398	293	163	1390	127	1686	1189	50	112	493	549	88	85	699	533	170	75	435	422	1914	1952
51	ggo.miR.145	1044	785	515	542	2627	2648	1965	2860	1131	773	374	1832	1512	31	58	81	72	1414	1386	66	44	43	86	19	21	30	31	89	82	57	19	32	45	31	4	394	3527	3488	15	4	112	101	12	25	151	98	1339	1364
52	ggo.miR.181b	397	311	346	506	996	951	659	673	647	487	526	867	646	3908	3843	4054	3847	595	903	4895	4633	5152	5312	2514	3949	3607	2645	2109	2857	2592	3038	3381	4013	3836	3463	4639	1076	970	2059	2384	3294	2983	2844	2832	4254	4104	1034	971
53	ppy.miR.1268	12767	12484	10982	11207	5685	5900	2946	3683	5211	16462	15137	21816	20874	28073	27400	22346	20671	19674	19627	14806	12684	12821	11382	17695	26623	23607	14608	13433	10940	10968	21344	7000	22182	20649	560	689	6942	6504	836	442	20124	17976	418	245	16325	15350	10047	10292
54	hsa.miR.149.	12962	12823	9267	10005	7230	7996	3953	5060	6536	17622	9896	19099	19325	26294	24919	20359	19034	14177	15620	13988	13418	14127	15052	11068	19088	16645	9730	9095	6285	7774	16181	6740	15835	14351	58	220	8720	8529	191	80	12078	12798	242	123	8741	8860	13321	13898
55	hsa.miR.30d	3780	3285	3367	4078	13946	13376	9004	8320	6330	3543	3915	5688	5109	3622	3433	3871	3213	5388	6395	3603	3518	3915	4290	3216	4594	4493	2632	3624	4936	2336	2795	2436	3867	3645	4880	3819	12741	12230	6364	6328	4399	4864	3631	4079	6661	6502	9916	9160
56	hsa.miR.4298	2719	2508	1151	1814	239	259	169	175	443	2768	2061	5626	4984	149	183	221	198	1673	2671	204	143	287	272	83	136	151	93	106	119	109	147	115	172	174	895	1678	285	260	1170	1803	215	196	2155	1555	246	169	522	527
57	ggo.miR.10b	2858	2455	2785	2497	5869	6064	3355	4290	3812	2847	1888	4688	4129	1122	1141	2569	1664	4794	4632	2091	1580	1483	1333	188	336	234	302	165	116	325	611	1167	521	333	22	23	6878	6419	19	1	255	163	10	10	158	160	6530	6486
58	hsa.miR.371.5p	1179	1164	1188	1919	3338	3276	2105	3804	3672	1002	618	2044	2001	5419	5314	4967	6132	2200	3440	1701	2042	2113	2916	1288	2308	2212	1443	682	619	801	2538	1232	2195	2043	8	78	5923	5575	18	10	819	844	21	8	863	815	7520	7505
59	ggo.miR.31	120	76	47	102	1058	1016	932	1110	236	65	44	292	185	2927	2834	4075	3804	198	496	4091	4090	4252	4738	3392	5081	4623	4797	6175	8719	6005	1236	2576	6387	5654	5167	4422	1081	1069	3479	9310	6686	7016	2744	3734	10998	10618	240	225
60	hsa.miR.26b	10191	9927	10781	9428	7138	7639	4483	6129	6695	10217	9202	15692	15252	1021	1156	2693	2326	15985	13757	1707	1290	1794	1958	407	729	514	475	195	184	314	736	1015	839	575	714	1463	9294	9160	804	118	314	240	564	867	286	220	9327	9812
61	hsa.miR.106b	189	139	344	236	900	901	610	488	154	216	367	367	247	2070	2114	2325	2206	540	354	2234	2322	1656	1816	1507	2546	2388	1388	1887	1744	1442	1440	1469	2393	2254	2935	1983	737	740	1969	4888	3119	3028	1853	1597	2792	2771	225	248
62	ptr.miR.1224.5p	3994	3510	863	1318	343	362	223	261	656	4780	1475	8094	7059	391	528	348	304	1492	2276	186	130	223	321	333	592	580	236	239	187	111	336	103	395	440	124	186	412	411	179	270	419	425	278	180	332	289	1028	1004
63	hsa.miR.671.5p	4219	3835	1679	2532	1290	1414	807	796	1411	5695	2002	8137	7331	2802	2753	2330	2111	2820	4317	662	565	588	818	710	1371	1198	614	247	287	244	1684	407	1053	1050	82	149	1223	1246	46	96	412	365	114	90	403	464	2424	2570
64	hsa.miR.214	1240	880	404	578	1284	1256	807	818	535	1341	627	2125	1644	62	100	78	66	796	1332	105	68	100	131	19	35	25	20	90	43	43	57	61	27	32	29	95	1293	1214	6	35	150	130	17	24	51	83	818	850
65	hsa.miR.193a.5p	4701	4126	1668	1554	1693	1698	997	1455	1228	4992	1769	8164	7340	9269	9187	5184	4554	3048	2833	3190	2704	2524	2464	4069	6509	6165	3203	2632	1387	1768	7080	1851	5307	4788	136	185	2645	2304	343	410	4155	3515	363	430	2156	1958	2167	2247
66	hsa.miR.23b	4932	5057	4643	5103	12457	13086	8845	8720	8609	4707	6553	10096	10601	12281	12229	15964	16169	9922	11290	17694	18033	17555	18571	14884	15407	14032	15643	16560	17099	17517	14080	16207	16714	16437	9775	14341	12742	12572	12923	9777	14882	16339	17481	16022	20146	18872	11416	11502
67	hsa.miR.181a	659	613	602	854	2824	3058	2173	2066	1120	829	919	1398	1309	2651	2745	2822	2972	1122	1590	3267	3222	4733	4884	2306	3362	3229	2481	2279	3532	2549	2113	2342	3554	3497	8407	8626	2848	2944	5812	7526	3147	3122	5831	7176	4958	4880	1551	1616
68	hsa.miR.196a	563	320	510	457	686	670	514	516	305	389	293	777	454	193	258	593	460	567	557	599	427	153	179	65	101	94	49	31	37	28	152	339	72	73	87	189	673	602	32	33	45	45	186	67	46	62	399	385
69	hsa.miR.3195	121	66	61	109	229	221	145	78	51	124	131	208	115	2867	2967	1410	1323	108	216	1199	1121	1760	1900	964	1769	1594	625	869	569	301	1946	755	1096	1061	3468	3958	119	138	3652	4577	1557	1481	1580	1750	950	928	66	84
70	ggo.miR.200c	1990	1662	1000	1152	2358	2336	1687	1820	1305	1462	539	3721	3372	334	390	173	142	3620	3972	3026	2688	4573	2127	665	1037	998	787	561	149	1358	127	1791	1016	960	3	2	2099	2123	3	2	595	593	15	3	232	185	2098	2099
71	ggo.miR.214	1537	1143	553	837	1366	1348	886	945	673	1757	1048	2399	2093	45	96	76	61	1184	1799	94	66	124	128	28	34	57	26	94	78	41	52	57	47	32	28	124	1414	1413	34	46	160	130	38	32	129	104	984	957
72	hsa.miR.4281	11949	11299	10176	10504	7091	7661	4043	4869	8874	14116	15017	22488	20840	32476	31758	30393	26386	20458	20729	22465	19561	20387	17702	21634	28098	26868	18983	15170	14619	14811	27043	11014	26125	25194	514	1668	8243	8027	2401	1332	20565	20031	1136	946	21041	20233	14485	15837
73	ppy.miR.298	2018	1810	1308	1250	134	108	127	107	702	1669	468	3815	3204	3322	2785	1429	1676	2298	1973	467	395	248	609	1020	1674	1639	1004	271	193	350	1393	302	1364	1344	11	34	103	86	38	34	330	315	7	13	297	262	963	1070
74	hsa.miR.483.5p	3504	3209	1358	1952	349	324	225	253	703	4046	2489	5388	4911	23	54	75	70	1545	2098	63	34	47	80	14	32	19	22	19	18	19	39	33	43	40	321	365	390	401	226	339	43	33	385	269	20	37	882	943
75	mml.miR.762	755	451	228	372	280	300	220	221	484	628	210	1445	879	6359	5744	2659	2367	539	891	1530	1567	1024	1415	1784	3169	3095	1446	967	360	281	3345	1057	2332	2207	48	194	282	267	131	184	1364	1443	91	72	529	511	816	774
76	hsa.miR.30e	1594	2649	1474	1571	13690	14024	7916	7734	6001	2782	1714	2625	4344	2545	2491	2948	2981	2656	2770	1032	1017	1032	1375	1855	3035	3076	2008	2091	3012	934	1649	704	3124	3181	2746	861	12937	12882	1610	1892	2527	3325	479	354	4270	4308	10737	10520
77	hsa.miR.1307	2211	2367	1908	2860	301	340	208	164	320	3210	3086	4889	5186	3387	3568	1300	2658	3872	5633	507	446	334	463	1872	3169	2985	1313	1229	484	347	2363	307	1965	2354	412	427	233	263	509	689	1792	2045	403	635	747	778	431	531
78	hsa.miR.192	1909	1628	1308	598	3881	3969	2913	2651	2003	2155	1267	3368	2657	968	910	1492	1183	1866	843	460	295	145	142	428	777	670	339	174	178	91	725	247	627	542	858	1241	3773	3475	1288	937	361	266	167	224	314	279	2577	2515
79	ppy.miR.564	1120	1243	1004	1878	611	603	383	613	956	1688	1737	2038	2227	644	729	177	227	1672	2933	160	132	84	178	443	770	788	278	236	60	81	485	98	460	506	42	173	912	940	106	234	393	438	124	121	116	85	1342	1532
80	hsa.miR.204	593	632	109	282	6132	6311	4556	5127	2988	697	210	753	812	155	161	540	480	131	336	111	111	39	103	55	75	99	36	65	54	17	123	71	42	78	159	210	6710	6624	1330	831	88	129	412	934	91	76	3748	3325
81	mml.miR.1227	1474	1196	715	721	399	507	287	344	1469	1829	946	2615	2156	601	753	441	485	1268	1300	154	108	116	230	561	947	1011	320	178	113	74	480	87	490	616	67	123	500	562	77	187	322	311	153	125	171	208	2311	2273
82	ggo.miR.93	178	110	137	266	878	846	580	527	236	199	282	376	206	2204	2039	1761	1623	212	456	2289	2248	1323	1667	2846	4338	4078	2387	3192	3320	2864	1540	1519	3671	3686	3623	3228	811	797	2708	4055	4611	4849	2834	3138	5163	4880	355	351
83	hsa.miR.15b	405	370	348	521	719	759	542	736	627	493	520	839	745	2517	2745	2628	2653	417	706	3109	2927	951	1039	874	1408	1308	830	683	307	1174	2084	2372	1259	1369	2109	2243	995	958	5831	2557	1223	1108	6510	6121	554	499	782	814
84	hsa.miR.107	1048	1010	1094	1359	4264	4095	2939	2787	1432	1248	1432	2108	2049	2470	2513	2621	2382	2018	2486	2641	2718	2993	3111	2792	4193	3808	2508	3049	3956	2938	1827	1806	3814	3475	4912	4328	4102	3965	3042	4554	4221	4130	3974	3826	5817	5381	1991	2107
85	hsa.miR.939	4374	4254	743	1472	88	97	105	114	454	3365	287	8248	8313	434	396	311	473	1060	2075	116	122	325	172	489	785	640	203	196	76	31	176	71	242	239	7	13	83	90	1	1	216	234	10	1	135	97	480	573
86	hsa.let.7g	3832	3405	3861	4164	8726	9081	5845	6449	5609	3668	4346	6395	5673	3679	4404	7053	6215	6482	6967	6120	5277	8889	7930	2329	3457	3218	2892	1723	1682	2485	3217	4093	4078	4016	1832	3385	9737	9705	2286	1457	2628	2084	3453	2499	2407	2395	8026	8436
87	hsa.miR.1180	542	499	320	376	112	116	68	71	39	618	389	766	695	126	135	181	154	315	377	152	143	112	178	64	112	116	67	110	116	91	94	90	127	125	170	256	127	125	117	277	217	230	176	211	220	186	57	64
88	hsa.miR.24	1940	1781	2935	2882	8082	7341	5547	5243	3261	1745	3276	3534	3234	6673	6128	8058	6995	5551	5401	10491	9426	11474	11406	9357	11344	9263	8933	11379	9689	10696	6542	8256	11521	9416	8870	8039	7725	6975	9318	11472	11922	11363	9782	9110	12515	11047	4741	4113
89	mml.miR.663	537	364	417	698	2266	2268	1522	1879	1884	601	608	1048	688	5022	5040	2342	2254	741	1256	3471	3084	4503	5055	1896	3106	2941	1644	1810	639	847	3584	2301	2500	2659	3583	7796	2822	2821	4890	3141	2658	2669	3979	3211	941	980	3053	3018
90	hsa.miR.20a	264	202	444	395	2168	2109	1660	1579	895	309	520	603	455	4840	4648	3710	3471	822	728	6666	6600	3550	1505	4856	6331	5817	4746	4961	4640	6553	4232	5407	5991	6390	3788	2786	2124	2209	3441	4749	5771	6376	3284	2659	6295	6150	1243	1175
91	hsa.miR.1290	969	555	199	426	75	66	73	61	3112	614	166	1183	717	59	146	55	56	191	465	69	34	89	133	91	130	130	46	9	16	27	65	35	65	53	4	17	53	59	5	16	11	13	10	7	21	27	4713	4399
92	hsa.let.7e	5988	5018	7323	6729	9340	9263	5416	5810	5735	6423	8178	10013	8297	6116	6362	11295	9708	12592	11326	4857	6267	12368	10800	1583	2695	2240	2073	1595	2111	2768	4742	3561	3426	2876	1280	1648	9820	8973	1002	1229	2514	1936	1090	994	3213	2730	9247	9194
93	hsa.miR.4257	1367	1408	398	637	109	127	125	131	600	1174	231	2104	2214	172	182	137	104	522	817	72	57	57	160	116	160	149	83	30	59	28	99	43	101	97	13	10	97	127	1	7	44	31	14	8	70	102	677	707
94	hsa.miR.99b	670	681	552	808	2815	3309	2215	2220	1671	854	820	1419	1423	3139	3274	3247	3437	1032	1475	4051	4370	5109	5670	2710	3681	3878	2927	3529	4172	3107	2571	3131	3991	4112	4465	5750	3084	3277	3523	3622	4183	4970	3817	4436	5736	5641	2248	2518
95	hsa.miR.574.3p	1023	873	1302	2375	436	492	335	240	189	1164	2706	1742	1456	140	182	160	197	1961	3544	85	54	84	146	125	230	180	164	77	105	58	153	46	292	272	4308	2216	356	373	2892	1691	165	148	3402	2644	150	210	201	236
96	hsa.miR.940	1065	780	1171	1735	251	306	191	313	172	1044	1030	2075	1521	4875	4451	1625	3502	1937	2914	523	559	1860	2150	234	418	384	283	194	233	357	2676	369	461	444	60	114	486	404	39	153	252	335	44	60	375	340	269	299
97	hsa.miR.30c	5328	5230	4499	5368	17129	17392	11535	10609	10336	4933	5293	8047	7994	7160	6774	9329	8585	7010	8397	6174	6091	6799	7897	4762	5984	6267	4521	4008	6921	3667	6290	4581	5855	5959	9124	7036	15624	15893	11933	8812	4145	5393	5645	6216	8642	8869	14870	14922
98	hsa.miR.100	556	484	200	335	3138	3187	2267	1948	1546	674	513	1097	970	795	919	736	719	605	970	526	354	470	417	901	1637	1462	965	958	952	563	546	272	1659	1542	174	176	2739	2662	203	174	1648	1413	392	308	1488	1432	2246	2331
99	hsa.miR.125b	1535	1443	1039	1514	6123	6307	4035	3782	2658	1652	1664	2681	2544	1734	1755	1262	1425	2190	3026	1079	1013	2119	2555	1359	2227	2204	1261	1414	1654	1470	1156	696	1890	2143	165	150	5808	5990	631	282	1800	2357	461	285	2360	2463	3994	4192
100	hsa.miR.320b	821	773	893	1251	775	833	510	380	281	1133	1099	1891	1776	1579	1619	1644	1598	1496	2192	1722	1735	1490	1745	661	1235	1128	655	765	1027	916	1027	1112	1110	1223	231	414	547	638	211	210	1227	1328	465	391	1581	1652	446	473
101	hsa.miR.638	17665	16740	15736	15474	23618	22449	12918	12890	15112	21162	24960	29634	28814	46583	42247	35549	33984	29270	29631	40296	42862	21752	24387	32554	41984	37204	28860	30056	25219	26431	38238	20836	37398	37289	2292	1943	21625	20097	3131	1531	35976	39222	2022	1178	35974	32736	27040	25023
102	hsa.miR.1281	993	862	644	850	416	429	292	467	184	998	480	1878	1595	2920	2269	1552	1489	1010	1361	592	690	504	1006	175	322	281	259	161	188	299	1472	437	407	399	37	138	617	695	27	277	263	219	40	79	293	290	243	333
103	hsa.miR.1260b	116	55	361	723	188	202	113	135	70	93	615	180	73	2833	2938	640	660	477	1174	2193	1834	1610	3043	1794	2667	3223	2230	2441	1800	954	2000	1242	3597	3770	670	222	208	266	1723	384	3523	4464	1107	717	2837	2977	99	128
104	hsa.let.7i	1861	1750	2261	2321	3727	3775	2709	2881	3035	1842	2470	3568	3377	4257	4693	5701	5317	4016	4111	6259	5722	6576	6005	2768	3874	3625	2810	2280	2083	3241	3801	4630	3956	3713	2575	4611	4209	4047	3294	3213	3203	2862	5593	4361	2948	2969	4095	4181
105	hsa.miR.199a.3p	721	591	210	362	2065	1989	1600	2137	1386	534	170	1281	988	25	86	57	48	435	727	64	27	65	52	22	32	27	25	56	24	33	26	27	27	31	1	45	2591	2506	1	14	69	66	11	6	59	15	1748	1793
106	hsa.miR.132	71	54	33	73	42	36	20	30	14	67	62	83	62	261	308	212	169	31	74	313	623	234	354	213	420	376	189	244	147	284	197	278	373	377	163	278	67	52	81	35	566	462	163	173	290	257	20	24
107	hsa.miR.425	106	75	27	80	310	293	174	159	65	118	95	159	111	396	480	276	286	40	119	728	641	543	580	511	932	922	379	609	706	525	302	418	716	735	1949	1149	285	287	1697	1398	1171	1109	1075	1169	1272	1247	105	90
108	hsa.miR.20b	123	103	57	187	889	879	553	514	433	135	151	217	171	2742	2910	2491	1944	80	286	4079	3597	1311	1276	2702	4453	4105	2350	2086	1827	2756	1974	2536	3978	3617	1955	791	942	732	1047	627	3705	3102	1059	409	3057	2928	690	696
109	hsa.miR.125a.5p	1438	1419	1112	1559	6953	7424	4735	5326	4117	1783	1614	2482	2527	3715	3637	5844	6238	1995	2750	4352	4391	8325	9465	2034	2936	3046	2536	2309	2598	2033	2920	3135	3423	3772	5028	5341	8043	7892	3907	2209	2695	3497	4039	4868	3490	3743	6174	6596
110	hsa.let.7a	10143	10127	12923	13949	17803	18493	11152	11437	11250	10584	19815	19494	18379	12600	12623	17543	16029	27294	27865	9567	14006	20195	18227	4633	6625	5704	5614	3959	4555	7196	11253	7998	8128	6799	2457	3080	18366	17406	2760	2594	5800	4347	3197	1694	6673	5852	16331	16568
111	hsa.miR.3185	2852	2177	291	555	73	72	66	39	377	2387	225	5011	3738	1316	1450	819	510	436	941	148	60	325	119	707	1313	1084	586	140	72	59	748	67	940	756	13	24	39	37	13	21	125	258	2	29	115	112	527	610
112	hsa.miR.183	130	65	1126	364	142	155	90	59	48	109	780	201	97	710	787	940	1035	1760	534	1529	1430	3029	3622	275	457	505	380	269	280	696	489	992	642	697	227	327	91	104	225	93	443	532	365	341	433	481	66	73
113	hsa.miR.30b	5629	5583	4177	5269	16247	17052	11170	9963	12087	5058	4984	8742	8824	5795	5825	6579	7108	6684	8458	4821	4954	4646	6098	3833	4910	5158	4191	2774	4469	2444	5049	3590	5047	5987	9224	6380	14760	14986	10298	7731	2840	4062	5964	5674	5791	5935	16339	17100
114	hsa.miR.34c.3p	111	32	143	268	14	14	7	6	6	72	238	94	24	194	214	512	557	92	174	120	73	75	131	92	164	158	151	128	225	69	168	62	290	308	1502	1316	13	12	570	558	278	285	296	482	437	377	9	10
115	hsa.let.7c	10416	9986	14599	13686	13738	13405	7389	8004	6502	11581	17721	17340	16005	8777	8637	13644	12328	26025	22989	5108	8965	15421	13533	2138	3697	3075	2742	1939	2397	3448	6276	4115	4714	3715	705	781	13755	13032	752	337	3230	2169	826	317	3745	3104	11078	10709
116	hsa.miR.182	349	194	219	566	510	502	317	220	178	341	492	641	334	1857	1758	2013	2057	333	936	3737	3736	5474	6080	834	1442	1344	1202	827	846	1547	1257	2579	2006	1940	922	1640	353	362	1287	484	1388	1428	1225	1702	1437	1331	271	284
117	hsa.miR.195	770	584	760	686	1388	1365	887	1058	1021	797	733	1198	888	136	230	291	168	930	863	194	118	20	66	166	358	263	117	60	68	72	128	97	234	197	85	97	1677	1562	137	27	130	96	77	41	140	100	1491	1552
118	hsa.miR.22	443	353	376	157	3942	3813	2906	2624	1453	548	402	927	731	1665	1718	1205	1144	711	299	1039	927	1260	1298	1528	2412	2410	1371	1854	2750	1357	1190	633	2104	2269	5843	3223	3682	3615	1634	3611	2810	2790	2533	2332	3993	4130	2088	2003
119	hsa.let.7d	8254	8013	11030	11161	12948	13730	8198	8448	8085	8697	15308	15443	14405	9679	10106	14036	13175	22341	21739	9069	11259	9071	14872	3331	4939	4422	3900	2946	3339	4832	8322	6756	5879	5030	1721	2070	13366	13034	1767	1730	4472	3441	2266	1198	4957	4450	11875	12339
120	hsa.miR.720	666	514	1022	1049	2040	2002	1373	857	569	781	1124	1552	1194	2673	2488	1616	1339	1884	1956	2687	2563	2265	1838	1364	2288	2203	1451	2432	2010	1125	1727	1672	2309	2480	431	427	1247	1170	1163	1382	3608	3728	996	861	3150	2958	794	837
121	hsa.miR.1231	2571	2771	430	1084	68	60	96	112	240	1684	183	4688	4841	1229	2141	369	477	819	1814	223	166	28	152	849	1355	1170	542	584	54	66	619	113	631	590	11	6	73	62	18	1	666	597	6	3	102	65	199	206
122	hsa.miR.4270	600	633	273	491	75	88	55	47	149	637	316	779	857	70	71	48	31	275	540	43	45	83	143	76	124	134	46	30	74	25	53	28	74	81	26	44	65	71	9	47	44	60	30	36	88	151	208	209
123	hsa.miR.130b	75	19	168	137	34	44	19	24	17	47	178	75	16	345	394	303	318	136	111	556	594	258	366	150	288	284	165	308	281	285	267	336	335	345	354	298	54	48	561	692	591	713	589	689	508	550	27	30
124	hsa.miR.150.	249	221	789	323	312	282	272	428	535	154	188	423	372	2405	2286	2588	2643	1323	552	671	637	794	1504	592	962	951	591	208	183	253	1100	443	727	857	6	37	448	415	30	34	225	276	19	1	260	289	747	784
125	hsa.miR.29c	897	629	255	776	9765	10622	6649	6378	4050	939	734	1583	1128	1280	1662	427	871	604	1533	548	836	549	976	2933	4698	4526	2647	1070	856	583	996	453	4015	4099	6581	1581	9882	10087	1136	375	1534	1758	912	263	1375	1289	6151	6538
126	ppy.miR.16	435	328	687	1133	2369	2280	1709	2065	1490	537	1127	943	719	2012	2155	2011	1646	1231	2066	1943	1992	694	793	1608	2675	2439	1254	1866	1528	1361	1445	1301	2018	2029	2452	1329	2910	2767	3165	2647	2857	2869	2887	2269	2321	2344	2056	1986
127	age.miR.222	341	241	161	413	1817	1792	1471	1265	788	369	397	745	517	2299	2434	1772	1699	261	738	3230	2988	3445	3271	2690	3818	3445	2204	2227	3771	2704	1870	2399	3197	3029	6732	8288	1703	1624	7152	7182	3205	3013	6289	5853	5427	4914	1008	1025
128	hsa.miR.365	76	27	97	280	59	62	34	21	65	49	196	91	26	677	711	104	154	111	360	773	723	903	664	347	606	648	493	202	400	372	448	452	804	1002	228	99	30	46	434	19	328	462	296	77	686	727	91	103
129	ppy.miR.182	214	109	151	39	440	491	281	181	139	201	128	362	171	1179	1227	1667	1708	234	58	2232	2386	4457	5104	509	872	946	733	439	517	917	801	1487	1218	1356	548	1180	286	334	651	451	752	860	733	1216	852	912	211	239
130	hsa.miR.181b	185	108	126	454	586	587	378	326	303	177	336	320	179	2024	2182	2444	2414	196	770	3855	3834	3712	3754	1294	2179	2076	1447	1260	1657	1480	1422	2566	2484	2283	1907	3740	512	492	1284	953	2159	2009	1762	1844	2680	2476	476	490
131	hsa.miR.320d	371	327	294	491	570	602	352	246	157	400	320	693	590	566	600	565	423	368	686	1237	1271	1052	1101	510	984	883	481	558	755	693	361	773	892	845	144	258	367	466	86	90	964	1015	267	195	1172	1309	251	271
132	hsa.miR.320c	903	828	730	1273	898	926	595	460	326	1221	1066	2124	1952	1798	1839	1792	1811	1197	2286	2049	2045	2023	2222	729	1348	1217	735	966	1208	1074	1185	1326	1258	1315	353	600	655	739	345	323	1556	1646	723	567	1896	1928	505	545
133	hsa.miR.378	572	527	720	357	928	1110	725	429	256	757	746	1098	1004	272	306	489	494	898	402	320	279	129	169	131	231	262	115	147	292	134	232	183	219	247	480	643	621	690	1284	1997	303	299	1670	2568	495	590	304	349
134	hsa.miR.98	1159	1502	566	988	1320	1754	1051	881	2378	1574	612	1940	2576	809	1114	486	620	845	1465	654	774	791	457	208	278	368	240	69	101	243	620	470	290	449	257	360	971	1301	240	66	68	135	380	174	114	187	3101	3756
135	ptr.miR.320d	787	709	688	1153	799	823	520	421	259	1062	951	1821	1618	1787	1728	1729	1645	1099	2010	1760	1813	1523	1951	680	1242	1175	681	791	1089	967	1140	1147	1211	1211	295	485	628	674	297	208	1220	1431	537	439	1632	1819	413	430
136	ggo.miR.29b	63	16	32	105	3866	3885	2733	2611	2011	31	60	111	23	95	186	60	26	62	245	126	83	198	305	604	1129	966	553	211	272	127	71	60	890	885	567	107	3549	3364	1	1	346	326	30	7	409	527	2785	2778
137	hsa.miR.140.3p	822	775	432	867	926	919	616	623	175	1144	750	1857	1738	1088	1170	957	1114	716	1527	1187	1072	714	757	302	588	511	420	888	1534	416	746	697	767	759	418	505	922	902	577	967	1565	1431	360	457	2539	2243	264	290
138	ppy.miR.10a	164	110	98	193	1935	2058	1517	1773	1777	104	125	234	207	787	879	792	509	239	579	843	881	1057	1515	318	420	461	326	298	281	269	440	581	416	441	237	256	1967	2127	73	6	310	431	235	99	332	443	2302	2297
139	hsa.miR.557	1208	1173	129	380	109	102	105	78	316	893	118	2095	2073	258	424	115	125	220	751	83	68	227	95	420	688	629	216	124	40	34	159	43	295	252	11	9	67	69	29	1	167	163	6	8	37	90	342	389
140	hsa.miR.17	229	200	104	472	2001	2074	1550	1572	859	282	354	522	456	4501	4168	3556	3491	162	878	6738	6401	3209	3284	5478	7037	6650	4541	5581	5107	6788	3760	5194	6113	6082	4032	2756	2180	2195	3097	3428	7019	6796	3435	2679	7060	6832	1152	1193
141	ptr.miR.25	129	93	101	313	464	538	320	320	405	142	298	216	151	1485	1631	1115	852	161	532	1571	1580	749	1125	1499	2500	2381	1863	1175	814	1049	1069	1038	2785	3237	1179	2747	453	570	2185	542	1869	2123	1710	2102	1246	1403	561	634
142	mml.miR.765	1838	1442	483	835	209	215	143	169	380	2141	827	2655	2004	13	52	51	33	532	937	44	21	25	89	28	42	54	19	11	34	9	29	22	36	29	96	95	248	259	32	95	32	8	88	69	42	62	540	530
143	hsa.miR.130a	139	111	143	219	745	812	519	513	180	162	301	211	171	463	441	736	560	211	341	414	444	357	470	246	515	412	269	233	373	263	325	255	540	496	1120	1031	787	846	620	1132	434	474	694	884	638	713	233	259
144	hsa.miR.19b	178	101	20	137	2578	2420	1602	1216	477	164	83	390	201	1955	2187	1152	971	30	250	2013	1708	808	861	3059	5322	4860	2794	3755	3766	3750	1324	1073	4862	4779	1035	323	1976	1878	265	1049	6060	5733	210	85	6281	5656	791	772
145	ppa.miR.23b	4541	4726	4418	5164	10946	11091	7665	7963	7504	4317	6125	8951	9548	11368	10881	13946	14263	8997	10964	14211	15041	13683	9951	13306	13805	13333	15156	14190	15561	14492	12450	13006	15628	16975	8845	12657	11547	11635	12099	7577	12518	14936	14724	14526	18325	17593	10115	10198
146	hsa.miR.320e	293	254	192	349	531	579	324	242	183	289	209	484	413	378	386	251	144	232	446	1017	1076	797	1001	390	748	701	397	425	563	527	233	633	729	729	94	164	413	436	62	76	744	826	234	157	931	980	299	324
147	hsa.miR.4324	117	129	76	119	1781	1925	1156	912	1075	148	144	232	251	156	337	137	110	198	316	295	218	321	694	276	604	425	236	355	310	185	148	156	454	404	352	17	1425	1455	51	23	727	539	68	13	674	422	1693	1850
148	hsa.miR.18a	41	8	18	191	48	55	24	19	8	22	115	37	6	593	446	344	334	13	177	1038	932	288	356	507	1034	879	442	778	531	812	349	571	949	837	451	239	39	46	424	546	1563	1616	393	273	1028	960	14	15
149	hsa.miR.663	6347	5453	3122	5272	4310	4640	2328	2989	3133	7784	3262	9717	8304	12415	14843	5020	4831	5595	8897	3838	3321	832	2922	6262	11137	11230	4453	5613	1739	1573	8135	2157	7292	7729	48	102	5266	5433	104	64	8156	7649	89	63	2355	2468	6621	7342
150	ggo.miR.106a	178	160	763	153	1353	1507	1081	1154	522	229	555	395	349	3617	3687	2600	2687	1441	246	5458	5191	2113	2342	3761	5137	5093	3338	3697	3668	4785	2920	3959	4744	4799	2940	1868	1592	1635	2130	2340	5145	4979	2177	1681	5201	5378	682	776
151	hsa.miR.30a.	210	136	60	235	2246	2351	1464	1822	923	182	130	387	253	746	764	1747	1719	132	483	629	581	1043	1313	252	434	436	396	261	356	229	441	391	632	687	105	200	2590	2641	343	125	348	488	189	228	579	544	1475	1570
152	ggo.miR.130a	217	139	157	142	828	809	553	596	276	235	258	367	217	451	536	799	723	243	215	621	483	377	483	318	633	540	313	222	376	238	356	334	584	596	1240	1238	945	904	807	1405	491	375	788	1096	746	616	390	378
153	hsa.miR.658	1021	661	130	156	91	88	94	75	84	672	76	1931	1156	134	196	146	136	215	274	78	17	27	51	116	194	138	115	147	31	38	74	27	143	137	14	9	62	65	5	17	221	163	5	17	41	56	80	69
154	hsa.miR.429	335	148	324	680	3767	3842	2230	2266	1059	306	676	712	330	847	1074	895	775	922	1703	1985	1706	1426	1311	731	1459	1214	689	1048	982	989	561	1222	1301	1060	182	116	3832	3756	180	357	1738	1576	3	29	1564	1440	1847	1917
155	hsa.miR.331.3p	188	184	72	305	528	535	333	297	141	257	337	342	343	329	440	351	351	135	597	575	484	316	451	602	1070	1094	515	806	967	746	257	306	949	966	933	615	502	486	820	887	1488	1394	643	692	1725	1560	200	218
156	hsa.miR.484	107	48	161	379	166	172	97	87	27	91	372	138	61	129	212	173	154	183	458	312	298	135	223	126	245	228	97	187	276	148	119	181	198	188	303	316	164	160	719	596	412	395	492	519	548	477	46	41
157	hsa.let.7b	8884	8100	11113	10564	8829	8989	4607	4957	4885	10281	13433	14987	13317	6264	6063	9869	8373	19599	18162	1358	5991	11601	10316	1706	3073	2550	2085	1748	2309	2624	4284	3547	3748	2913	322	439	9126	8551	485	486	2842	2139	450	372	3551	3036	8567	8505
158	ggo.miR.224	1412	1093	110	275	95	89	106	100	119	674	35	2600	1887	1017	1142	185	165	83	242	145	107	42	292	74	107	116	80	115	103	138	400	65	104	91	67	77	80	80	11	12	156	146	5	4	186	175	111	109
159	hsa.miR.1207.5p	1891	1682	843	772	1192	1179	959	1762	1797	1547	387	2697	2037	26	47	97	85	965	738	75	65	28	106	68	113	77	36	47	60	25	24	48	53	40	23	21	2290	2162	27	18	80	45	18	5	79	94	2334	2772
160	hsa.miR.494	59	23	55	120	61	64	26	20	651	41	140	35	13	27	45	23	15	22	56	34	21	25	48	15	28	32	16	1	12	5	46	20	35	43	1574	1247	55	59	769	454	1	2	1145	644	11	28	621	916
161	lca.miR.16	189	110	353	545	1420	1365	964	1075	866	172	542	316	172	1221	1361	1135	927	548	902	1052	266	224	357	856	1618	1404	641	907	710	703	855	645	1163	1112	1436	463	1515	1563	1454	404	1500	1597	1203	710	1132	1214	1272	1225
162	hsa.miR.151.5p	1288	1245	2008	1819	2304	2621	1729	1489	1054	1611	2222	2641	2524	1905	2009	2390	2430	3630	3261	2662	2569	3271	3377	1177	1852	1860	1172	1356	1383	1392	1357	1842	1690	1960	1354	1833	1617	2698	2261	2402	2126	1933	1491	1954	2064	2027	1478	1618
163	ppy.miR.1274b	99	17	36	157	828	807	479	400	1034	57	96	141	23	269	482	109	85	45	214	549	282	317	300	223	497	405	498	444	246	182	229	231	1059	944	117	106	692	674	111	186	973	808	156	95	518	422	1541	1578
164	ppy.miR.1246	14823	15238	19058	18491	27591	29977	16969	18104	18609	14692	26771	30074	26607	13142	12724	7406	5053	41646	34579	24571	20836	29700	24177	5390	8065	6612	3498	1917	1684	4579	10446	14860	5661	4302	2566	4763	2448	29624	5219	3048	3283	2059	4253	3201	2784	2151	26415	27638
165	hsa.miR.423.5p	475	374	416	792	768	775	513	433	271	597	703	1044	774	656	754	910	961	536	1186	1400	1365	1366	1380	400	708	661	495	453	585	541	504	877	856	847	437	521	691	666	1024	1142	848	750	944	1114	1037	918	400	400
166	ppy.miR.720	168	120	42	334	870	829	561	322	160	157	158	322	211	861	1080	922	806	36	437	1832	1690	894	1224	478	895	893	643	1374	1024	644	619	1066	1191	1215	248	257	538	488	990	1357	2408	2419	577	542	1731	1714	246	262
167	hsa.miR.186	39	5	11	142	1438	1441	882	846	496	26	128	56	4	253	272	165	217	13	199	291	251	76	176	158	322	305	126	121	312	156	192	161	250	277	1058	643	1403	1461	1278	1662	310	227	953	813	584	589	703	735
168	hsa.miR.4267	179	69	688	1802	13	16	12	7	7	86	760	159	53	189	217	62	1	458	1517	48	36	118	287	81	108	130	58	26	100	44	149	33	73	88	44	17	7	8	1	6	23	54	9	6	108	194	8	6
169	hsa.miR.1275	5920	5122	3521	3692	841	791	488	526	1149	7303	3629	11634	10186	5962	476	3060	2671	6529	6904	2262	1882	2139	2094	1933	3660	3280	1548	1182	1198	891	3777	1296	2771	2621	182	205	856	784	530	184	1983	1694	288	233	1826	1783	2309	2112
170	hsa.miR.34c.5p	39	1	21	86	3	6	2	1	1	14	49	13	1	19	25	84	96	6	26	21	6	5	20	30	48	62	46	44	76	20	35	13	98	90	485	426	1	1	198	275	94	95	171	212	132	109	1	1
171	hsa.miR.301a	43	14	4	33	168	161	100	83	24	19	14	46	11	168	228	205	208	3	34	122	104	35	78	183	385	337	184	137	168	169	112	63	353	355	376	118	145	137	70	380	246	309	111	79	348	304	35	38
172	hsa.miR.485.3p	100	48	9	100	37	44	15	10	15	65	57	52	24	6	25	19	22	3	33	32	7	11	32	10	28	14	9	10	1	6	21	14	18	25	29	15	35	32	472	469	31	23	1108	1133	1	1	41	35
173	hsa.miR.495	38	9	31	133	74	85	38	21	44	17	83	21	3	47	53	111	103	13	60	40	33	22	53	41	93	66	56	12	12	14	49	23	124	125	13	12	49	52	215	332	35	22	1485	1832	17	25	72	71
174	hsa.miR.376a	47	5	28	50	112	147	55	10	213	18	39	19	1	12	25	13	3	8	15	15	8	12	34	8	11	23	9	1	11	3	27	9	19	26	1	1	29	46	737	807	1	2	2755	3161	30	8	278	389
175	hsa.miR.487b	136	70	70	175	176	190	106	75	107	114	164	130	60	55	74	79	90	37	105	90	53	27	61	44	90	82	60	32	36	19	60	41	120	148	40	34	142	149	659	610	74	96	1981	2242	72	69	148	150
176	ggo.miR.29a	1579	1514	1644	2007	16436	15911	12253	10790	9269	1337	2038	3030	3025	7689	7370	6367	5763	3189	4134	11903	11962	13661	1151	14721	14744	13715	13693	12723	13361	11569	8502	11395	14316	14558	15415	13175	14804	14514	12622	13448	11370	12273	13942	11813	15239	14885	11116	10844
177	ggo.miR.17.5p	593	145	3	401	2329	2014	1560	1613	873	419	252	1334	317	4760	4367	3966	3374	3	739	7415	6069	3212	3176	5371	7598	6486	4754	5287	5271	6426	3841	5085	7146	6137	3973	2730	2589	2166	3177	3542	7717	6151	3271	2476	8119	6899	1313	1172
178	hsa.miR.765	1639	1627	469	707	197	245	147	129	399	2240	896	2165	2479	48	60	50	19	471	989	40	29	44	56	8	7	21	21	21	16	30	51	24	37	37	210	99	188	216	69	99	33	43	143	78	1	49	598	582
179	hsa.miR.324.5p	145	144	60	206	473	507	303	260	103	195	225	225	226	93	163	175	172	86	312	223	191	68	243	99	202	184	88	148	199	152	89	120	173	186	686	645	421	429	318	707	329	319	424	583	395	358	144	154
180	ppy.miR.382	155	125	8	51	78	64	35	29	43	118	26	98	86	9	47	49	51	3	22	88	66	5	38	11	30	12	29	25	11	22	28	46	50	77	1	10	75	54	214	235	63	60	708	692	27	12	71	64
181	hsa.miR.19a	42	1	7	53	163	229	111	53	37	12	19	46	1	60	166	63	54	5	66	129	60	43	57	338	722	745	348	553	363	555	58	50	618	751	32	5	79	105	13	27	1101	1091	13	14	715	746	45	64
182	hsa.miR.299.5p	94	60	19	128	82	67	35	23	48	75	88	63	40	5	48	67	62	7	61	26	28	21	51	34	70	68	32	12	2	18	28	18	87	68	5	9	62	52	686	379	25	36	1440	1548	1	6	95	75
183	hsa.miR.4286	143	39	39	241	641	633	402	251	121	110	225	192	53	144	215	162	119	42	294	200	123	43	133	88	174	175	110	106	126	87	128	90	232	235	358	350	431	403	694	330	235	256	1354	980	262	230	172	169
184	hsa.miR.222	351	307	495	868	2129	2285	1825	1531	1043	422	863	762	685	2382	2442	1905	2029	915	1609	3415	3431	184	4186	3010	4069	3696	2454	2537	3902	3040	1980	2761	3264	3391	7046	9214	1949	2069	7349	9304	3300	3417	7036	6044	5242	5220	1261	1337
185	ggo.miR.20	179	67	1	141	2455	1483	1178	1197	516	146	95	345	111	3430	3470	2956	2463	1	215	6173	4619	2358	2469	3320	6442	4328	3157	3159	2889	3851	2586	3639	5967	4317	3100	1633	2651	1603	1926	2546	5787	4387	2076	1517	5214	4245	1143	691
186	hsa.miR.191	2097	1874	2737	2837	3529	3637	2506	2286	1391	2053	3027	3810	3451	4518	4248	169	4030	4823	4963	5597	5800	5311	5767	4669	6170	6061	4472	5134	5620	5083	3722	4264	6614	5484	3093	3512	3336	3400	3419	2813	5880	6615	3704	3791	7578	7229	2098	2088
187	hsa.miR.376c	188	136	366	103	402	352	257	111	253	147	249	132	124	41	67	126	107	196	52	55	37	1	28	44	100	79	48	9	11	11	47	26	127	99	1	1	214	164	897	1963	28	24	2954	2905	1	44	356	276
188	hsa.miR.29b	109	26	1	135	6923	4583	3178	3247	1656	59	77	186	41	96	278	100	80	1	255	335	223	329	470	807	1995	1432	693	500	620	484	107	140	1580	1282	1095	186	7284	4544	116	107	1084	929	134	19	1335	988	3431	2279
189	hsa.miR.654.3p	83	15	25	62	88	64	27	15	46	38	47	34	5	4	33	48	30	6	22	38	13	1	27	3	2	12	8	3	4	1	25	19	9	30	16	33	59	44	286	343	8	6	1537	2253	1	13	133	80
190	hsa.miR.455.3p	135	27	1	191	471	332	201	157	58	86	139	193	34	655	715	598	531	1	252	1025	861	764	829	603	1430	1032	675	636	987	605	459	537	1525	1193	931	1030	430	255	528	633	1412	1158	465	741	1965	1652	134	80
191	ppy.miR.638	22277	23906	20864	24207	24237	25193	14022	14915	17022	27107	36887	39377	42445	50988	47925	46051	46644	41766	48122	44243	44679	22550	86	34549	41036	40689	29555	30538	25356	28096	43351	22755	37873	37850	1051	2520	24358	24092	3529	2264	37528	38741	1732	1819	34489	33728	27472	29610
192	hsa.miR.379	120	75	120	37	78	77	36	23	32	83	72	75	40	9	32	57	34	49	12	51	48	5	65	6	25	1	16	13	12	14	25	32	49	27	4	13	60	56	255	173	43	22	608	665	29	12	60	58
193	hsa.miR.210	93	39	1	51	80	56	30	44	10	53	27	85	33	13	67	84	36	1	43	88	56	3	51	45	137	73	44	91	53	70	32	42	105	89	178	152	121	86	90	442	246	191	55	121	102	102	27	16
194	ggo.miR.134	85	22	25	49	38	30	13	15	13	41	32	46	11	4	29	49	28	10	19	65	32	1	33	15	34	30	22	18	12	7	19	31	65	40	5	8	47	38	195	368	53	38	472	665	30	13	33	26
195	hsa.miR.411	61	9	1	52	185	94	52	33	44	16	21	26	3	1	28	14	28	1	25	17	2	2	21	11	41	17	22	14	4	2	14	7	84	32	6	1	130	68	54	71	29	41	140	90	1	15	163	64
196	hsa.miR.134	105	66	43	140	57	50	24	19	28	80	98	71	42	7	47	60	43	18	60	28	59	10	61	29	61	52	21	21	20	16	29	28	46	53	8	34	51	48	264	543	59	48	703	925	54	20	53	48
197	hsa.miR.320a	1531	1809	1783	1	1517	2703	1100	1119	1032	1972	1983	3245	3500	3716	4041	3719	4437	3268	1	2708	3429	2988	3337	2430	3908	4883	2155	1737	2002	1791	2616	1802	3133	4597	488	768	1550	2834	489	673	2450	3444	1078	847	2904	3682	1503	2464
198	hsa.miR.148a	NA	NA	NA	NA	3188	3097	1998	2587	1281	161	99	329	237	110	126	212	159	171	291	229	174	189	258	62	92	109	63	38	53	51	69	127	90	100	25	28	3780	3657	15	1	64	56	8	1	89	83	1973	1930
199	hsa.miR.143	NA	NA	NA	NA	2256	2171	1706	2324	871	320	163	851	842	98	130	122	103	842	629	108	89	145	184	30	37	51	28	175	110	66	44	57	23	45	1	249	2759	2711	22	7	238	185	5	1	181	159	1138	1151
200	hsa.miR.424	NA	NA	NA	NA	2479	2523	1758	2383	1749	188	366	326	181	140	271	329	324	278	693	194	129	69	76	338	558	536	232	195	162	102	141	104	387	369	1359	314	3277	3192	605	210	375	281	242	218	258	256	2230	2169
201	hsa.miR.99a	NA	NA	NA	NA	2211	2228	1609	1739	918	132	53	276	292	132	182	101	57	85	212	61	64	72	111	148	213	232	177	138	93	65	75	35	243	255	7	23	2186	2163	1	1	160	237	14	1	151	159	1139	1214
202	hsa.miR.218	NA	NA	NA	NA	1510	1536	1109	1267	1030	190	45	591	304	212	296	1240	1027	82	184	231	134	401	341	62	97	92	153	117	92	77	129	113	212	212	236	1302	1616	1547	36	9	163	158	145	355	150	144	1536	1524
203	ggo.miR.143	NA	NA	NA	NA	1460	1547	1453	2132	774	162	59	550	497	25	82	82	47	225	435	88	60	35	77	29	24	48	39	128	83	34	17	37	52	36	1	143	1924	1990	26	6	149	148	1	11	144	126	678	710
204	mml.miR.512.5p	NA	NA	NA	NA	613	583	562	1110	1314	62	37	181	110	118	108	207	242	98	163	103	62	106	133	102	180	123	63	41	49	21	50	50	84	75	29	22	1147	1166	10	12	54	56	5	3	77	83	1471	1823
205	hsa.miR.148b	NA	NA	NA	NA	806	896	558	555	393	47	141	86	39	317	426	505	435	134	224	493	555	278	365	124	203	231	109	95	139	115	257	341	206	189	729	686	798	860	589	540	188	170	372	516	211	259	525	564
206	hsa.miR.101	NA	NA	NA	NA	3645	3639	2398	2092	595	26	40	73	33	45	110	152	116	35	180	170	69	90	111	121	240	225	138	186	203	150	37	71	267	209	166	44	3107	3005	26	199	320	306	32	9	402	322	928	967
207	hsa.miR.187.	NA	NA	NA	NA	810	772	683	712	628	63	68	170	89	107	101	158	251	64	290	47	40	147	290	102	143	174	196	72	44	24	55	26	250	290	295	154	775	799	72	77	89	116	51	24	67	77	767	806
208	ggo.miR.141	NA	NA	NA	NA	985	952	1082	700	468	25	45	128	66	29	87	34	16	379	247	198	145	54	136	160	244	216	144	111	31	184	13	87	168	149	1	1	528	497	11	3	137	133	1	1	65	45	370	349
209	hsa.miR.152	NA	NA	NA	NA	1207	1219	1342	1404	699	177	41	580	553	164	197	458	449	114	325	109	74	24	102	105	149	124	124	120	55	67	61	48	149	116	1	4	1124	1000	23	1	134	129	12	7	77	94	571	578
210	hsa.miR.141	NA	NA	NA	NA	801	815	686	387	335	27	32	119	41	45	91	49	30	93	189	128	77	105	129	113	197	176	100	86	17	197	23	55	109	153	1	7	399	378	8	12	142	102	1	3	38	20	356	375
211	ppa.miR.141	NA	NA	NA	NA	1164	1247	1200	720	567	29	61	124	62	77	64	23	1	276	414	100	78	69	117	120	162	189	109	50	11	71	21	47	117	138	1	1	550	629	1	1	66	60	6	2	28	11	472	561
212	hsa.miR.532.5p	NA	NA	NA	NA	915	957	608	670	258	265	252	417	234	44	124	92	78	141	415	180	145	71	108	64	119	123	65	75	130	113	60	100	129	123	213	175	1031	1000	329	814	87	218	227	311	253	215	348	370
213	hsa.miR.3172	NA	NA	NA	NA	2484	2570	1977	1485	3547	104	23	219	102	2	22	33	10	30	52	42	21	1	18	5	16	1	7	1	1	2	9	23	19	2	29	19	2149	1739	1	1	3	1	1	10	1	1	4580	5823
214	hsa.miR.15a	NA	NA	NA	NA	773	768	550	614	341	69	79	119	120	217	323	649	610	55	251	534	399	48	168	237	443	404	210	454	289	284	154	282	360	354	665	284	893	834	595	345	844	698	412	363	525	478	487	503
215	hsa.miR.660	NA	NA	NA	NA	1118	1033	781	843	388	71	21	162	47	16	74	77	57	5	50	63	10	28	44	58	106	93	53	36	14	37	30	22	101	77	151	61	1202	1095	82	314	68	56	62	66	14	30	482	481
216	hsa.miR.215	NA	NA	NA	NA	2733	2409	1716	1267	1344	197	58	281	146	57	123	233	176	11	98	61	19	22	40	55	101	78	44	14	6	18	82	29	87	67	117	182	2187	1743	67	32	27	24	16	23	1	18	2312	1741
217	ggo.miR.101	NA	NA	NA	NA	2762	3196	2179	1937	547	62	81	155	120	77	117	168	110	484	20	165	91	18	80	173	315	310	193	156	173	173	44	76	291	324	135	43	2427	2585	84	212	258	239	41	7	316	310	703	838
218	hsa.miR.451	NA	NA	NA	NA	6455	5494	4127	6669	3779	103	17	229	138	1	16	18	11	19	44	33	10	12	14	1	1	1	1	1	1	3	6	13	1	2	1	135	10426	8767	15	4	1	1	1	1	1	1	6716	5608
219	hsa.miR.466	NA	NA	NA	NA	35	39	20	33	51	509	666	606	254	42	236	126	144	181	418	85	25	50	87	48	81	79	25	11	46	18	141	37	53	45	1579	1914	62	63	640	911	18	29	843	950	67	84	68	74
220	hsa.miR.513a.5p	NA	NA	NA	NA	556	377	402	226	1290	17	15	57	8	1	21	16	15	4	58	37	4	3	45	7	10	9	1	5	2	1	6	12	3	1	8	1	304	210	1	3	10	2	19	16	1	5	1979	1501
221	hsa.miR.514b.5p	NA	NA	NA	NA	294	338	244	486	811	70	49	164	78	3	22	15	20	67	112	32	1	20	27	7	15	5	4	11	16	3	8	9	1	9	5	6	611	624	1	1	23	10	2	12	36	17	1040	1204
222	hsa.miR.1973	NA	NA	NA	NA	1327	1345	791	747	825	284	85	233	167	1	20	22	19	15	64	28	1	8	20	8	20	13	1	6	3	4	14	11	1	1	1769	837	1420	1410	623	546	2	26	821	591	1	9	1306	1350
223	hsa.miR.711	NA	NA	NA	NA	60	64	73	72	727	36	75	78	39	16	27	22	12	90	181	28	3	11	35	8	1	16	12	7	1	1	13	11	6	18	16	14	58	63	1	5	1	15	3	8	1	1	759	763
224	hsa.miR.568	NA	NA	NA	NA	83	43	20	27	51	29	36	29	4	1	8	14	14	1	22	14	1	3	13	1	1	1	1	6	1	1	8	6	1	1	93	2019	107	78	119	532	18	8	246	314	1	1	182	128
225	ppy.miR.1290	NA	NA	NA	NA	34	41	38	31	1427	56	33	138	40	2	22	22	11	47	51	33	1	36	30	26	28	34	16	5	6	1	9	10	11	29	6	11	27	29	1	4	7	5	15	18	16	1	1423	1614
226	hsa.miR.126.	NA	NA	NA	NA	59	102	89	77	2571	4	9	17	1	11	10	3	1	14	26	2	1	7	12	1	1	2	1	6	1	11	5	1	1	2	4	1	45	80	8	1	14	1	3	1	1	1	1937	3519
227	hsa.miR.199a.5p	NA	NA	NA	NA	1897	1109	1091	1413	677	23	6	75	26	1	18	13	11	1	24	19	1	17	13	1	1	1	1	17	2	4	5	6	1	1	3	30	2470	1422	1	12	15	29	13	14	5	1	1161	798
228	hsa.miR.150	NA	NA	NA	NA	737	854	739	1735	382	97	37	244	215	41	57	34	1	115	106	17	28	40	66	6	9	7	13	20	13	24	22	12	24	10	1	11	1808	1897	4	15	40	15	10	1	1	44	451	412
229	ppy.miR.199b.3p	NA	NA	NA	NA	1117	1852	1286	1521	2010	31	21	90	45	19	21	22	1	61	42	15	1	23	15	2	4	1	5	10	8	5	9	4	8	5	1	6	1136	2017	4	8	11	16	16	11	11	12	1804	2622
230	ppy.miR.1303	NA	NA	NA	NA	278	454	248	241	713	14	5	41	8	1	9	16	1	10	8	13	1	6	11	1	1	1	4	1	3	1	4	4	9	1	9	5	259	447	1	14	1	1	12	6	6	1	730	1600
231	hsa.miR.30e.	NA	NA	NA	NA	1706	3149	1542	1790	1281	30	8	86	44	252	314	886	1264	40	1	221	256	242	430	125	138	271	209	111	156	84	153	143	208	436	72	168	1783	3184	95	15	101	223	93	88	185	292	1286	2320
232	hsa.miR.4328	NA	NA	NA	NA	389	101	188	103	881	12	3	26	19	1	18	21	14	1	11	31	7	1	120	4	14	1	5	1	4	1	6	12	1	10	7	3	175	73	6	1	1	1	1	1	2	7	1725	882
233	hsa.miR.181c	NA	NA	NA	NA	262	244	155	225	180	196	259	303	166	305	478	804	758	33	502	325	470	476	540	186	344	341	279	218	329	312	273	250	451	566	3371	2913	347	401	2024	2125	437	408	1497	2485	564	604	266	261
234	ggo.miR.186	NA	NA	NA	NA	1411	1231	596	503	380	21	32	54	1	65	90	137	93	1	59	205	89	14	76	89	251	163	83	98	183	111	57	84	192	186	702	322	1227	1038	478	495	259	201	468	345	401	330	756	678
235	hsa.miR.601	NA	NA	NA	NA	12	16	6	12	11	109	62	89	53	3	27	49	33	21	28	55	15	5	22	14	30	19	15	13	6	2	20	25	34	28	91	476	28	28	123	478	28	26	292	291	17	1	23	21
236	ggo.miR.18	34	1	1	58	32	32	13	13	6	15	28	29	1	254	362	271	241	1	47	713	596	82	162	316	658	676	NA	455	NA	531	201	355	628	668	270	134	33	28	203	186	1142	975	180	93	734	739	10	11
237	hsa.miR.605	552	566	639	553	34	33	26	68	20	379	224	540	533	4	26	248	229	342	268	76	34	18	59	24	42	31	NA	27	NA	4	11	35	24	36	14	1	90	88	14	92	40	46	47	46	9	1	21	29
238	hsa.miR.197	220	82	64	268	86	83	48	45	18	153	154	289	105	202	344	199	180	67	319	406	293	315	373	146	275	262	NA	168	NA	234	177	217	257	240	75	46	83	78	208	162	352	305	149	190	324	302	26	25
239	hsa.miR.422a	102	33	22	73	308	319	181	42	259	56	40	85	24	20	48	97	76	12	47	40	1	33	30	14	20	34	NA	9	NA	3	32	14	29	30	44	32	82	96	51	22	18	19	261	117	23	15	409	419
240	hsa.miR.4289	NA	NA	NA	NA	390	210	183	73	217	19	24	55	1	18	66	39	29	1	63	64	10	1	41	23	70	22	NA	9	NA	37	29	24	59	21	208	51	157	85	3	29	1	22	20	33	31	30	396	244
241	mml.miR.1230	831	652	701	504	62	72	87	78	283	491	170	1424	1155	4368	4598	2406	1781	1153	864	1156	1181	891	1198	846	1301	1305	760	311	253	422	1763	779	776	1071	12	24	44	59	1	9	330	349	12	18	365	385	264	336
242	hsa.miR.151.3p	149	170	180	240	418	442	254	256	123	192	275	240	275	397	469	434	483	304	394	761	693	634	714	388	695	711	358	570	498	572	287	454	687	622	428	449	422	438	472	445	1064	985	300	368	848	829	185	200
243	ggo.miR.183	135	48	40	171	109	102	62	45	40	96	102	202	63	602	704	934	730	51	244	1495	1199	2864	2878	227	463	343	345	197	224	562	403	855	639	616	158	243	80	71	103	98	424	325	297	299	389	370	60	56
244	hsa.miR.708	48	3	65	108	15	19	8	6	3	26	114	47	1	454	443	328	335	70	117	995	950	589	691	847	1497	303	778	958	1084	938	302	575	1477	1481	607	625	10	16	336	421	1843	1889	644	830	1780	2007	4	6
245	hsa.miR.34a	64	15	40	128	366	368	207	210	33	41	101	112	18	466	525	1088	1086	79	264	775	670	1360	1394	313	643	559	441	472	950	440	283	421	839	838	1139	936	364	376	54	19	884	891	16	14	1631	1616	51	53
246	hsa.miR.382	192	97	2	32	52	39	20	10	35	119	12	146	72	9	33	57	28	1	15	46	35	1	25	16	32	34	25	20	32	59	20	25	47	62	2	5	29	19	38	36	48	46	290	211	54	64	77	52
247	hsa.miR.181d	89	40	1	237	137	81	53	25	135	58	116	119	50	914	1123	1501	1373	1	346	1302	984	528	843	681	1642	1172	809	370	599	505	627	685	1845	1339	641	1368	56	44	221	62	799	688	442	299	1221	872	331	209
248	hsa.miR.329	51	28	1	39	13	8	3	2	6	17	12	12	6	1	9	46	11	1	8	23	6	1	12	3	11	3	13	1	3	1	11	13	40	24	4	5	11	3	54	16	6	1	180	154	10	1	41	17
249	hsa.miR.411.	71	15	3	74	22	13	6	3	10	27	36	25	5	3	45	24	21	1	27	35	5	3	19	14	30	25	7	3	11	3	32	17	20	11	15	5	7	9	88	44	1	14	476	715	1	37	42	18
250	hsa.miR.1260	41	9	110	146	11	14	NA	NA	NA	NA	NA	24	4	179	189	44	41	51	72	54	47	54	121	NA	148	188	273	NA	46	NA	NA	NA	443	539	NA	NA	13	12	NA	NA	151	175	NA	NA	69	88	10	12
251	hsa.miR.185	299	189	99	315	417	441	NA	NA	NA	NA	NA	462	280	354	349	417	454	132	435	577	505	473	627	NA	465	440	225	NA	285	NA	NA	NA	434	437	NA	NA	346	369	NA	NA	544	587	NA	NA	500	528	144	155
252	hsa.miR.744	156	56	117	153	161	155	NA	NA	NA	NA	NA	226	78	147	162	168	130	156	203	290	14	178	233	NA	233	230	139	NA	210	NA	NA	NA	281	270	NA	NA	121	123	NA	NA	300	316	NA	NA	410	382	41	46
253	hsa.miR.7	62	15	15	46	54	53	NA	NA	NA	NA	NA	41	7	39	62	45	23	7	25	167	134	22	52	NA	50	33	32	NA	5	NA	NA	NA	72	57	NA	NA	30	34	NA	NA	26	22	NA	NA	1	16	67	58
254	hsa.miR.376b	33	1	13	40	22	34	NA	NA	NA	NA	NA	6	1	5	9	4	1	2	9	8	4	4	11	NA	1	1	3	NA	7	NA	NA	NA	7	3	NA	NA	1	1	NA	NA	1	1	NA	NA	14	5	27	50
255	hsa.miR.377	53	29	287	20	98	68	NA	NA	NA	NA	NA	17	10	1	14	15	7	118	7	20	9	1	12	NA	11	13	11	NA	3	NA	NA	NA	17	28	NA	NA	37	32	NA	NA	12	1	NA	NA	1	9	100	55
256	hsa.miR.369.3p	26	1	23	63	10	21	NA	NA	NA	NA	NA	8	1	11	8	11	5	8	18	11	1	7	14	NA	6	1	7	NA	4	NA	NA	NA	22	3	NA	NA	8	15	NA	NA	8	1	NA	NA	1	11	42	131
257	hsa.miR.543	44	1	22	74	NA	NA	5	3	10	12	35	NA	NA	NA	NA	NA	NA	NA	NA	NA	NA	NA	NA	3	NA	NA	2	2	11	4	23	9	NA	NA	8	2	NA	NA	29	46	NA	NA	641	771	NA	NA	NA	NA
258	hsa.miR.28.5p	NA	NA	NA	NA	856	709	450	376	286	134	71	190	216	564	700	833	770	2	225	743	605	549	689	570	1208	1002	566	625	810	516	385	404	1114	1031	708	445	701	594	880	715	1310	1060	337	385	1485	1240	522	475
259	hsa.miR.363	NA	NA	NA	NA	515	526	NA	NA	NA	NA	NA	117	50	139	144	54	64	73	110	191	144	32	97	NA	301	325	125	NA	75	NA	NA	NA	254	259	NA	NA	367	394	NA	NA	168	228	NA	NA	153	139	190	211
260	ppy.miR.1274a	NA	NA	NA	NA	5	8	NA	NA	NA	NA	NA	22	1	7	38	32	17	6	17	82	17	38	40	NA	74	30	88	NA	32	NA	NA	NA	171	139	NA	NA	2	1	NA	NA	138	75	NA	NA	70	37	7	5
261	hsa.miR.193a.3p	NA	NA	NA	NA	86	79	NA	NA	NA	NA	NA	39	15	11	46	39	24	12	16	71	34	10	41	NA	39	30	20	NA	40	NA	NA	NA	41	46	NA	NA	67	59	NA	NA	76	74	NA	NA	79	67	21	24
262	hsa.miR.1274a	NA	NA	NA	NA	8	3	NA	NA	NA	NA	NA	33	4	7	22	35	17	13	19	80	23	9	21	NA	44	36	57	NA	26	NA	NA	NA	97	70	NA	NA	6	1	NA	NA	117	67	NA	NA	52	26	6	1
263	ppy.miR.331.3p	NA	NA	NA	NA	41	32	NA	NA	NA	NA	NA	67	60	24	72	48	56	1	63	73	47	2	68	NA	112	92	66	NA	77	NA	NA	NA	96	110	NA	NA	27	22	NA	NA	164	167	NA	NA	179	96	21	15
264	hsa.miR.1274b	NA	NA	NA	NA	80	76	NA	NA	NA	NA	NA	55	12	31	80	64	53	36	53	129	58	12	68	NA	63	55	43	NA	46	NA	NA	NA	78	84	NA	NA	54	47	NA	NA	115	106	NA	NA	80	85	48	41
265	hsa.miR.889	NA	NA	NA	NA	8	7	NA	NA	NA	NA	NA	9	2	1	8	9	8	1	10	10	4	3	6	NA	1	1	2	NA	1	NA	NA	NA	5	4	NA	NA	1	1	NA	NA	6	1	NA	NA	1	1	64	39
266	hsa.miR.154	NA	NA	NA	NA	104	63	NA	NA	NA	NA	NA	19	28	1	25	17	23	3	21	24	19	1	23	NA	17	1	8	NA	7	NA	NA	NA	17	17	NA	NA	72	41	NA	NA	35	31	NA	NA	1	23	89	48
267	hsa.miR.17.	NA	NA	NA	NA	48	31	NA	NA	NA	NA	NA	8	7	1	37	20	34	7	49	36	24	12	34	NA	24	18	14	NA	9	NA	NA	NA	21	25	NA	NA	32	35	NA	NA	57	49	NA	NA	1	29	20	11
268	hsa.miR.323b.3p	NA	NA	NA	NA	23	24	NA	NA	NA	NA	NA	14	3	21	25	14	1	22	15	8	7	20	24	NA	4	1	8	NA	9	NA	NA	NA	23	11	NA	NA	13	8	NA	NA	4	5	NA	NA	1	30	21	32
269	hsa.miR.409.3p	NA	NA	NA	NA	29	26	NA	NA	NA	NA	NA	77	12	13	76	67	53	44	140	63	21	9	93	NA	61	57	31	NA	35	NA	NA	NA	69	55	NA	NA	26	13	NA	NA	20	28	NA	NA	47	69	28	24
270	hsa.miR.381	NA	NA	NA	NA	57	27	NA	NA	NA	NA	NA	14	5	1	16	17	8	1	11	15	15	1	14	NA	4	3	3	NA	11	NA	NA	NA	6	7	NA	NA	19	20	NA	NA	18	17	NA	NA	7	31	46	14
271	hsa.miR.539	NA	NA	NA	NA	12	21	NA	NA	NA	NA	NA	20	1	2	17	25	16	3	13	15	1	26	15	NA	6	6	11	NA	3	NA	NA	NA	26	20	NA	NA	8	18	NA	NA	1	15	NA	NA	9	1	32	65
272	hsa.miR.193b	NA	NA	NA	NA	25	28	NA	NA	NA	NA	NA	38	11	9	30	38	27	21	11	50	15	4	34	NA	53	35	21	NA	8	NA	NA	NA	37	26	NA	NA	13	4	NA	NA	7	25	NA	NA	23	1	11	13
273	hsa.miR.379.	64	19	44	14	NA	NA	NA	NA	NA	NA	NA	NA	NA	NA	NA	NA	NA	NA	NA	NA	NA	NA	NA	NA	NA	NA	5	NA	9	NA	NA	NA	NA	NA	NA	NA	NA	NA	NA	NA	NA	NA	NA	NA	NA	NA	NA	NA
274	hsa.miR.373.	162	92	142	488	44	46	60	54	199	54	69	230	131	1661	1592	1166	1315	197	716	381	345	485	773	441	616	760	NA	127	NA	339	571	205	478	626	10	12	31	41	12	1	136	159	6	3	254	293	162	208
275	hsa.miR.128	114	49	42	151	383	360	219	205	124	93	123	166	70	313	354	659	585	55	220	683	408	602	493	136	256	255	NA	206	NA	260	228	338	316	343	383	525	370	337	420	351	423	395	312	353	439	407	197	180
276	ptr.miR.582	59	43	243	12	184	181	100	111	72	49	139	71	50	360	428	197	140	314	11	634	438	64	63	282	574	528	NA	225	NA	345	251	321	464	494	62	62	217	195	336	320	586	362	99	155	433	411	110	114
277	hsa.miR.340	51	3	1	73	374	330	215	179	199	18	39	55	1	186	283	1013	908	1	119	577	439	355	409	111	195	192	NA	181	NA	134	150	315	302	291	674	368	304	253	266	99	325	312	86	96	265	246	276	267
278	hsa.miR.877	219	201	124	270	81	82	NA	NA	NA	NA	NA	289	264	170	219	199	175	131	305	540	492	448	581	NA	236	212	NA	NA	NA	NA	NA	NA	271	262	NA	NA	87	73	NA	NA	253	285	NA	NA	460	382	66	71
279	hsa.miR.3197	203	100	397	824	21	19	NA	NA	NA	NA	NA	193	91	175	251	98	78	253	624	74	54	92	205	NA	151	134	NA	NA	NA	NA	NA	NA	74	76	NA	NA	11	14	NA	NA	50	52	NA	NA	60	130	19	19
280	hsa.miR.498	142	62	210	401	84	93	NA	NA	NA	NA	NA	184	75	243	266	641	1210	239	439	125	136	240	383	NA	296	341	NA	NA	NA	NA	NA	NA	179	200	NA	NA	97	100	NA	NA	46	55	NA	NA	151	202	255	276
281	ppy.miR.1908	516	408	224	224	55	65	NA	NA	NA	NA	NA	656	532	166	189	114	35	219	227	75	24	68	133	NA	101	162	NA	NA	NA	NA	NA	NA	59	83	NA	NA	55	72	NA	NA	31	29	NA	NA	94	93	216	245
282	hsa.miR.637	681	545	212	183	39	54	NA	NA	NA	NA	NA	1027	870	880	913	124	15	254	273	149	124	152	254	NA	293	366	NA	NA	NA	NA	NA	NA	150	218	NA	NA	31	36	NA	NA	101	106	NA	NA	101	117	80	119
283	hsa.miR.1224.5p	517	432	73	223	60	46	NA	NA	NA	NA	NA	707	551	120	155	125	111	71	239	86	72	633	81	NA	269	196	NA	NA	NA	NA	NA	NA	82	103	NA	NA	55	49	NA	NA	173	145	NA	NA	94	57	241	241
284	ppy.miR.1228	359	239	686	145	69	67	NA	NA	NA	NA	NA	505	339	396	382	286	235	837	171	232	135	91	263	NA	111	99	NA	NA	NA	NA	NA	NA	156	130	NA	NA	135	138	NA	NA	121	85	NA	NA	118	94	49	60
285	hsa.let.7d.	153	107	49	133	308	278	NA	NA	NA	NA	NA	204	135	313	431	510	362	55	149	212	382	394	386	NA	266	206	NA	NA	NA	NA	NA	NA	337	278	NA	NA	383	325	NA	NA	226	128	NA	NA	196	84	150	154
286	ggo.miR.196	136	34	36	581	204	180	NA	NA	NA	NA	NA	107	22	18	51	172	86	25	482	99	14	10	40	NA	35	5	NA	NA	NA	NA	NA	NA	37	14	NA	NA	131	108	NA	NA	13	18	NA	NA	2	25	250	193
287	ppy.miR.616	29	28	23	70	8	9	NA	NA	NA	NA	NA	10	7	10	12	5	1	9	25	9	4	10	20	NA	1	1	NA	NA	NA	NA	NA	NA	6	1	NA	NA	14	15	NA	NA	16	24	NA	NA	17	4	24	40
288	hsa.miR.675	552	276	77	103	48	57	NA	NA	NA	NA	NA	697	349	80	134	66	35	66	96	70	33	352	86	NA	105	113	NA	NA	NA	NA	NA	NA	62	77	NA	NA	36	39	NA	NA	57	41	NA	NA	7	72	61	70
289	hsa.miR.4275	74	39	101	46	10	8	NA	NA	NA	NA	NA	14	6	1	9	10	6	27	12	17	7	1	6	NA	1	1	NA	NA	NA	NA	NA	NA	1	1	NA	NA	38	24	NA	NA	1	8	NA	NA	1	1	77	27
290	hsa.miR.4301	67	8	24	75	27	34	NA	NA	NA	NA	NA	51	3	47	77	20	22	12	47	45	15	52	73	NA	52	47	NA	NA	NA	NA	NA	NA	46	37	NA	NA	46	48	NA	NA	256	197	NA	NA	48	43	94	172
291	ggo.miR.7	34	1	33	55	37	39	NA	NA	NA	NA	NA	12	1	19	18	20	6	11	21	64	64	5	27	NA	21	13	NA	NA	NA	NA	NA	NA	33	22	NA	NA	15	26	NA	NA	1	1	NA	NA	1	10	79	80
292	mml.miR.936	644	470	177	478	69	58	NA	NA	NA	NA	NA	620	571	30	31	29	23	111	475	32	18	16	78	NA	37	38	NA	NA	NA	NA	NA	NA	19	21	NA	NA	70	57	NA	NA	1	16	NA	NA	41	35	182	141
293	hsa.miR.744.	117	47	82	123	11	12	NA	NA	NA	NA	NA	76	25	21	33	18	3	45	67	25	4	18	37	NA	5	16	NA	NA	NA	NA	NA	NA	19	46	NA	NA	11	16	NA	NA	13	7	NA	NA	14	10	21	27
294	hsa.miR.377.	52	30	179	36	9	11	NA	NA	NA	NA	NA	11	7	1	10	17	10	43	9	15	6	1	7	NA	1	1	NA	NA	NA	NA	NA	NA	7	5	NA	NA	1	1	NA	NA	3	1	NA	NA	1	6	18	8
295	hsa.miR.3166	59	37	1	58	34	12	NA	NA	NA	NA	NA	14	11	2	12	19	10	1	20	17	7	1	15	NA	1	10	NA	NA	NA	NA	NA	NA	1	16	NA	NA	9	1	NA	NA	1	11	NA	NA	1	1	18	10
296	hsa.miR.154.	37	30	1	68	10	6	NA	NA	NA	NA	NA	6	7	1	11	6	9	1	13	10	4	1	8	NA	9	1	NA	NA	NA	NA	NA	NA	1	7	NA	NA	1	1	NA	NA	16	26	NA	NA	1	2	46	18
297	ppy.miR.637	58	19	1	19	1	1	NA	NA	NA	NA	NA	7	2	1	3	46	4	1	2	7	6	1	6	NA	19	1	NA	NA	NA	NA	NA	NA	1	1	NA	NA	1	1	NA	NA	3	5	NA	NA	1	7	4	1
298	hsa.miR.138.1.	54	15	52	55	32	31	NA	NA	NA	NA	NA	35	5	7	24	52	27	30	25	59	12	23	36	NA	25	26	NA	NA	NA	NA	NA	NA	18	8	NA	NA	22	26	NA	NA	44	1	NA	NA	20	23	27	33
299	hsa.miR.4292	71	7	36	132	23	14	NA	NA	NA	NA	NA	43	2	12	55	37	43	16	72	55	7	27	52	NA	32	14	NA	NA	NA	NA	NA	NA	30	15	NA	NA	10	17	NA	NA	13	34	NA	NA	32	14	12	7
300	hsa.miR.205	NA	NA	NA	NA	16	18	23	4	6	18	17	64	10	424	460	118	66	34	96	2051	2126	230	297	365	573	566	NA	316	NA	685	171	1272	311	338	1	4	3	2	2	8	380	390	6	10	179	141	2	4
301	hsa.miR.31.	NA	NA	NA	NA	83	105	102	174	24	6	2	23	2	34	43	40	13	4	3	17	16	29	66	17	30	14	NA	29	NA	27	15	9	34	24	355	230	132	150	92	1118	21	51	98	107	105	89	16	15
302	hsa.miR.342.3p	NA	NA	NA	NA	426	386	264	310	110	141	131	368	135	476	773	1124	1051	18	533	1055	786	1124	1143	293	529	512	NA	380	NA	359	349	580	690	668	852	560	499	444	231	101	676	592	128	232	771	684	168	157
303	hsa.miR.454	NA	NA	NA	NA	128	112	67	90	72	32	45	62	6	42	109	176	181	1	69	230	170	75	103	38	68	68	NA	15	NA	33	61	115	87	101	119	407	170	146	268	126	24	37	289	522	45	41	111	102
304	hsa.miR.489	NA	NA	NA	NA	542	599	NA	NA	NA	NA	NA	696	661	108	121	55	56	308	485	208	181	130	192	NA	102	121	NA	NA	NA	NA	NA	NA	104	132	NA	NA	481	505	NA	NA	71	95	NA	NA	101	123	373	408
305	hsa.miR.4253	NA	NA	NA	NA	42	45	NA	NA	NA	NA	NA	419	311	409	631	559	488	234	608	108	88	73	138	NA	622	629	NA	NA	NA	NA	NA	NA	473	484	NA	NA	43	42	NA	NA	165	175	NA	NA	94	164	113	106
306	hsa.miR.22.	NA	NA	NA	NA	576	592	NA	NA	NA	NA	NA	79	25	168	194	231	174	34	33	43	102	110	142	NA	285	263	NA	NA	NA	NA	NA	NA	275	324	NA	NA	460	495	NA	NA	153	120	NA	NA	280	328	201	210
307	hsa.miR.362.3p	NA	NA	NA	NA	719	734	NA	NA	NA	NA	NA	130	85	38	62	25	32	39	81	49	17	153	51	NA	73	71	NA	NA	NA	NA	NA	NA	58	67	NA	NA	644	680	NA	NA	88	110	NA	NA	80	81	292	307
308	hsa.miR.572	NA	NA	NA	NA	185	169	NA	NA	NA	NA	NA	105	48	31	64	33	45	55	112	48	23	32	63	NA	68	66	NA	NA	NA	NA	NA	NA	40	31	NA	NA	258	241	NA	NA	47	16	NA	NA	12	18	496	540
309	hsa.miR.18b	NA	NA	NA	NA	22	24	NA	NA	NA	NA	NA	18	1	199	178	122	128	6	54	272	253	55	105	NA	447	394	NA	NA	NA	NA	NA	NA	403	320	NA	NA	17	18	NA	NA	528	654	NA	NA	290	316	8	8
310	hsa.miR.4306	NA	NA	NA	NA	514	529	NA	NA	NA	NA	NA	299	193	176	180	265	196	185	374	294	250	186	255	NA	154	133	NA	NA	NA	NA	NA	NA	153	132	NA	NA	395	400	NA	NA	113	135	NA	NA	132	129	441	460
311	hsa.miR.933	NA	NA	NA	NA	38	46	NA	NA	NA	NA	NA	384	217	518	587	151	212	104	441	171	174	959	446	NA	169	153	NA	NA	NA	NA	NA	NA	140	172	NA	NA	63	64	NA	NA	165	152	NA	NA	162	159	34	32
312	hsa.miR.374b	NA	NA	NA	NA	450	570	NA	NA	NA	NA	NA	77	23	197	238	440	449	88	141	336	387	270	511	NA	96	120	NA	NA	NA	NA	NA	NA	145	226	NA	NA	530	659	NA	NA	95	109	NA	NA	112	124	461	576
313	mml.miR.1235	NA	NA	NA	NA	25	29	NA	NA	NA	NA	NA	312	156	751	817	130	47	99	237	69	22	84	116	NA	135	185	NA	NA	NA	NA	NA	NA	108	119	NA	NA	36	43	NA	NA	160	132	NA	NA	69	61	66	75
314	hsa.miR.223	NA	NA	NA	NA	353	381	NA	NA	NA	NA	NA	70	10	34	38	57	24	53	92	30	13	37	58	NA	29	33	NA	NA	NA	NA	NA	NA	30	31	NA	NA	526	608	NA	NA	22	16	NA	NA	15	6	140	152
315	hsa.miR.886.3p	NA	NA	NA	NA	500	493	NA	NA	NA	NA	NA	49	33	3	34	20	33	4	16	40	27	21	32	NA	41	31	NA	NA	NA	NA	NA	NA	52	46	NA	NA	97	91	NA	NA	15	1	NA	NA	1	1	234	249
316	hsa.miR.4271	NA	NA	NA	NA	51	63	NA	NA	NA	NA	NA	543	577	38	30	23	2	145	172	17	28	38	65	NA	45	62	NA	NA	NA	NA	NA	NA	36	31	NA	NA	35	44	NA	NA	19	37	NA	NA	26	76	330	347
317	hsa.miR.500.	NA	NA	NA	NA	481	517	NA	NA	NA	NA	NA	145	96	46	49	40	3	117	113	71	62	55	80	NA	49	35	NA	NA	NA	NA	NA	NA	38	43	NA	NA	481	485	NA	NA	98	93	NA	NA	78	99	194	202
318	hsa.miR.28.3p	NA	NA	NA	NA	236	203	NA	NA	NA	NA	NA	68	80	203	317	455	410	1	25	197	148	57	155	NA	460	388	NA	NA	NA	NA	NA	NA	522	468	NA	NA	171	146	NA	NA	381	357	NA	NA	436	347	87	82
319	hsa.miR.4327	NA	NA	NA	NA	131	103	NA	NA	NA	NA	NA	418	389	200	215	364	355	151	532	118	82	23	157	NA	254	188	NA	NA	NA	NA	NA	NA	103	106	NA	NA	192	154	NA	NA	29	45	NA	NA	123	93	526	561
320	hsa.miR.34b	NA	NA	NA	NA	7	4	NA	NA	NA	NA	NA	31	1	92	135	478	568	9	33	59	16	35	61	NA	74	70	NA	NA	NA	NA	NA	NA	136	152	NA	NA	4	7	NA	NA	73	91	NA	NA	97	108	3	2
321	hsa.miR.937	NA	NA	NA	NA	6	17	NA	NA	NA	NA	NA	22	11	14	25	15	25	14	43	13	18	23	42	NA	24	17	NA	NA	NA	NA	NA	NA	24	19	NA	NA	14	17	NA	NA	1	1	NA	NA	13	12	14	13
322	hsa.miR.625.	NA	NA	NA	NA	30	34	NA	NA	NA	NA	NA	32	8	28	34	36	18	41	81	57	20	23	69	NA	49	31	NA	NA	NA	NA	NA	NA	40	26	NA	NA	24	17	NA	NA	35	25	NA	NA	32	20	13	15
323	hsa.miR.10b.	NA	NA	NA	NA	335	366	NA	NA	NA	NA	NA	52	29	39	44	60	42	85	110	56	133	27	62	NA	29	29	NA	NA	NA	NA	NA	NA	31	42	NA	NA	302	347	NA	NA	26	34	NA	NA	14	8	223	257
324	hsa.miR.1538	NA	NA	NA	NA	13	10	NA	NA	NA	NA	NA	40	49	8	46	31	38	15	28	33	25	13	32	NA	61	56	NA	NA	NA	NA	NA	NA	33	31	NA	NA	6	7	NA	NA	93	87	NA	NA	170	196	15	11
325	hsa.miR.518b	NA	NA	NA	NA	24	21	NA	NA	NA	NA	NA	26	7	25	34	15	17	29	63	24	14	11	46	NA	14	24	NA	NA	NA	NA	NA	NA	12	6	NA	NA	23	25	NA	NA	11	2	NA	NA	10	28	16	21
326	hsa.miR.3202	NA	NA	NA	NA	45	49	NA	NA	NA	NA	NA	76	54	19	24	15	2	28	60	17	1	10	28	NA	1	1	NA	NA	NA	NA	NA	NA	15	21	NA	NA	35	42	NA	NA	1	1	NA	NA	18	20	154	192
327	hsa.miR.502.3p	NA	NA	NA	NA	344	364	NA	NA	NA	NA	NA	80	85	18	35	32	29	234	102	88	44	16	45	NA	43	50	NA	NA	NA	NA	NA	NA	22	34	NA	NA	346	333	NA	NA	72	61	NA	NA	19	20	154	170
328	hsa.miR.628.3p	NA	NA	NA	NA	59	69	NA	NA	NA	NA	NA	177	119	37	46	36	23	49	78	64	41	25	54	NA	23	21	NA	NA	NA	NA	NA	NA	41	28	NA	NA	60	83	NA	NA	45	26	NA	NA	20	12	459	469
329	hsa.miR.4252	NA	NA	NA	NA	20	20	NA	NA	NA	NA	NA	34	8	3	10	14	5	9	17	7	5	8	15	NA	9	8	NA	NA	NA	NA	NA	NA	5	6	NA	NA	8	1	NA	NA	1	1	NA	NA	6	23	11	3
330	ppy.miR.615.5p	NA	NA	NA	NA	14	14	NA	NA	NA	NA	NA	42	36	44	85	36	16	126	199	37	29	417	137	NA	29	47	NA	NA	NA	NA	NA	NA	13	19	NA	NA	12	15	NA	NA	20	23	NA	NA	56	53	9	11
331	hsa.miR.634	NA	NA	NA	NA	13	18	NA	NA	NA	NA	NA	12	2	26	18	17	3	24	37	21	6	14	35	NA	21	26	NA	NA	NA	NA	NA	NA	17	22	NA	NA	8	16	NA	NA	18	11	NA	NA	23	6	11	8
332	hsa.miR.1238	NA	NA	NA	NA	33	33	NA	NA	NA	NA	NA	176	87	132	251	103	113	128	252	126	129	118	205	NA	86	102	NA	NA	NA	NA	NA	NA	60	76	NA	NA	36	32	NA	NA	101	62	NA	NA	112	119	15	13
333	mne.miR.197	NA	NA	NA	NA	32	34	NA	NA	NA	NA	NA	115	31	203	215	80	46	74	168	173	166	119	195	NA	164	179	NA	NA	NA	NA	NA	NA	142	159	NA	NA	29	32	NA	NA	154	188	NA	NA	155	179	10	7
334	hsa.miR.203	NA	NA	NA	NA	214	231	NA	NA	NA	NA	NA	108	71	24	38	10	2	23	68	92	84	25	59	NA	41	45	NA	NA	NA	NA	NA	NA	13	43	NA	NA	268	252	NA	NA	1	8	NA	NA	1	1	162	150
335	hsa.miR.718	NA	NA	NA	NA	31	37	NA	NA	NA	NA	NA	252	136	171	216	239	214	132	320	131	76	93	193	NA	191	206	NA	NA	NA	NA	NA	NA	175	193	NA	NA	60	60	NA	NA	196	195	NA	NA	80	73	45	56
336	ppy.miR.1254	NA	NA	NA	NA	87	96	NA	NA	NA	NA	NA	58	14	8	30	45	21	15	24	60	20	5	23	NA	34	21	NA	NA	NA	NA	NA	NA	19	17	NA	NA	95	98	NA	NA	15	1	NA	NA	22	14	271	345
337	hsa.miR.1181	NA	NA	NA	NA	12	13	NA	NA	NA	NA	NA	57	17	87	100	41	25	74	124	73	40	41	98	NA	55	83	NA	NA	NA	NA	NA	NA	31	47	NA	NA	13	9	NA	NA	48	50	NA	NA	99	66	7	7
338	hsa.miR.18b.	NA	NA	NA	NA	20	31	NA	NA	NA	NA	NA	36	8	27	29	26	21	23	101	15	11	24	69	NA	34	20	NA	NA	NA	NA	NA	NA	16	20	NA	NA	22	26	NA	NA	14	25	NA	NA	1	1	19	17
339	ppa.miR.139	NA	NA	NA	NA	190	233	NA	NA	NA	NA	NA	17	3	25	20	19	1	18	28	19	6	10	33	NA	8	31	NA	NA	NA	NA	NA	NA	12	27	NA	NA	305	346	NA	NA	1	1	NA	NA	22	1	171	217
340	hsa.miR.144	NA	NA	NA	NA	11	12	NA	NA	NA	NA	NA	7	1	5	5	11	3	6	2	13	1	3	8	NA	1	1	NA	NA	NA	NA	NA	NA	1	1	NA	NA	1	1	NA	NA	1	1	NA	NA	1	1	39	37
341	hsa.miR.139.5p	NA	NA	NA	NA	224	227	NA	NA	NA	NA	NA	52	24	26	52	163	116	63	45	51	8	45	55	NA	37	23	NA	NA	NA	NA	NA	NA	33	15	NA	NA	335	339	NA	NA	27	21	NA	NA	42	27	150	179
342	hsa.miR.184	NA	NA	NA	NA	3	5	NA	NA	NA	NA	NA	11	4	7	15	8	20	1	24	26	29	12	51	NA	12	23	NA	NA	NA	NA	NA	NA	19	24	NA	NA	1	5	NA	NA	16	22	NA	NA	1	1	5	7
343	hsa.miR.200b.	NA	NA	NA	NA	59	64	NA	NA	NA	NA	NA	206	174	47	65	81	63	58	153	61	40	44	57	NA	33	34	NA	NA	NA	NA	NA	NA	42	24	NA	NA	51	66	NA	NA	24	32	NA	NA	24	22	35	36
344	hsa.miR.1303	NA	NA	NA	NA	59	62	NA	NA	NA	NA	NA	51	9	14	21	5	2	31	76	23	11	24	53	NA	36	59	NA	NA	NA	NA	NA	NA	27	26	NA	NA	62	70	NA	NA	5	4	NA	NA	65	66	115	121
345	hsa.miR.183.	NA	NA	NA	NA	8	11	NA	NA	NA	NA	NA	15	2	24	35	54	78	7	42	84	59	30	96	NA	96	92	NA	NA	NA	NA	NA	NA	118	122	NA	NA	10	5	NA	NA	96	88	NA	NA	15	47	7	8
346	hsa.miR.1910	NA	NA	NA	NA	14	24	NA	NA	NA	NA	NA	19	7	15	18	13	8	15	23	9	7	10	32	NA	5	9	NA	NA	NA	NA	NA	NA	1	2	NA	NA	12	18	NA	NA	15	20	NA	NA	17	16	14	11
347	ppy.miR.510	NA	NA	NA	NA	14	3	NA	NA	NA	NA	NA	11	9	1	6	12	11	5	6	13	8	1	11	NA	1	1	NA	NA	NA	NA	NA	NA	1	1	NA	NA	18	19	NA	NA	1	3	NA	NA	1	1	47	23
348	hsa.miR.583	NA	NA	NA	NA	9	5	NA	NA	NA	NA	NA	10	2	8	8	11	5	7	26	5	7	10	60	NA	14	1	NA	NA	NA	NA	NA	NA	22	5	NA	NA	7	6	NA	NA	1	1	NA	NA	1	1	15	18
349	hsa.miR.622	NA	NA	NA	NA	21	22	NA	NA	NA	NA	NA	25	4	8	29	11	7	12	56	31	7	13	36	NA	17	30	NA	NA	NA	NA	NA	NA	5	23	NA	NA	15	20	NA	NA	6	22	NA	NA	33	10	84	82
350	hsa.miR.188.5p	NA	NA	NA	NA	41	48	NA	NA	NA	NA	NA	133	81	38	40	31	41	55	99	23	15	27	61	NA	44	33	NA	NA	NA	NA	NA	NA	18	14	NA	NA	26	34	NA	NA	21	22	NA	NA	30	34	65	70
351	hsa.miR.23a.	NA	NA	NA	NA	17	24	NA	NA	NA	NA	NA	136	107	43	51	45	12	56	62	57	49	61	95	NA	36	29	NA	NA	NA	NA	NA	NA	44	44	NA	NA	22	28	NA	NA	68	63	NA	NA	49	85	34	36
352	hsa.miR.138	NA	NA	NA	NA	374	385	NA	NA	NA	NA	NA	87	29	8	51	49	32	58	62	92	59	22	47	NA	17	20	NA	NA	NA	NA	NA	NA	26	30	NA	NA	264	254	NA	NA	53	65	NA	NA	51	49	100	95
353	mml.miR.605	NA	NA	NA	NA	18	10	NA	NA	NA	NA	NA	47	13	4	23	41	14	1	16	31	18	2	22	NA	21	16	NA	NA	NA	NA	NA	NA	22	18	NA	NA	34	18	NA	NA	31	13	NA	NA	1	1	20	13
354	hsa.miR.362.5p	NA	NA	NA	NA	394	378	NA	NA	NA	NA	NA	203	112	44	59	149	52	54	106	97	68	23	61	NA	72	71	NA	NA	NA	NA	NA	NA	75	74	NA	NA	360	370	NA	NA	116	131	NA	NA	124	74	112	115
355	hsa.miR.3149	NA	NA	NA	NA	83	97	NA	NA	NA	NA	NA	77	52	5	10	7	6	22	27	5	1	2	11	NA	1	1	NA	NA	NA	NA	NA	NA	5	1	NA	NA	88	99	NA	NA	1	1	NA	NA	1	4	273	317
356	hsa.miR.602	NA	NA	NA	NA	26	27	NA	NA	NA	NA	NA	191	144	101	178	77	80	138	64	113	62	14	82	NA	261	236	NA	NA	NA	NA	NA	NA	178	134	NA	NA	42	43	NA	NA	205	188	NA	NA	65	46	30	23
357	hsa.miR.296.5p	NA	NA	NA	NA	41	35	NA	NA	NA	NA	NA	126	117	36	170	104	103	177	287	201	166	123	250	NA	103	91	NA	NA	NA	NA	NA	NA	81	59	NA	NA	44	41	NA	NA	117	113	NA	NA	83	39	18	18
358	hsa.miR.486.5p	NA	NA	NA	NA	107	111	NA	NA	NA	NA	NA	118	68	26	53	38	49	38	72	48	17	31	74	NA	17	29	NA	NA	NA	NA	NA	NA	27	34	NA	NA	241	219	NA	NA	13	22	NA	NA	22	37	102	97
359	hsa.miR.584	NA	NA	NA	NA	41	40	NA	NA	NA	NA	NA	40	10	72	71	93	102	47	124	169	193	97	136	NA	96	81	NA	NA	NA	NA	NA	NA	106	88	NA	NA	41	47	NA	NA	116	125	NA	NA	96	69	77	98
360	hsa.miR.551b.	NA	NA	NA	NA	23	18	NA	NA	NA	NA	NA	28	22	4	15	17	20	12	18	24	10	1	20	NA	11	10	NA	NA	NA	NA	NA	NA	5	17	NA	NA	13	11	NA	NA	17	1	NA	NA	1	1	26	34
361	ggo.miR.223	NA	NA	NA	NA	153	164	NA	NA	NA	NA	NA	243	107	118	181	77	72	81	192	93	56	73	133	NA	58	77	NA	NA	NA	NA	NA	NA	57	63	NA	NA	364	364	NA	NA	70	62	NA	NA	86	69	141	128
362	hsa.miR.191.	NA	NA	NA	NA	29	34	NA	NA	NA	NA	NA	179	90	269	267	93	74	58	230	75	89	103	204	NA	48	92	NA	NA	NA	NA	NA	NA	29	54	NA	NA	37	38	NA	NA	75	104	NA	NA	84	88	18	19
363	hsa.miR.885.3p	NA	NA	NA	NA	19	19	NA	NA	NA	NA	NA	275	217	40	107	97	102	65	73	61	49	27	96	NA	91	67	NA	NA	NA	NA	NA	NA	36	45	NA	NA	14	14	NA	NA	18	41	NA	NA	70	32	24	22
364	hsa.miR.224	NA	NA	NA	NA	48	63	NA	NA	NA	NA	NA	39	5	79	93	130	79	40	30	16	2	17	37	NA	75	80	NA	NA	NA	NA	NA	NA	56	79	NA	NA	38	45	NA	NA	79	97	NA	NA	143	152	38	44
365	hsa.miR.611	NA	NA	NA	NA	17	20	NA	NA	NA	NA	NA	25	6	6	27	28	19	13	48	41	8	1	36	NA	30	35	NA	NA	NA	NA	NA	NA	18	31	NA	NA	22	11	NA	NA	37	16	NA	NA	21	7	24	16
366	lla.miR.198	NA	NA	NA	NA	61	81	NA	NA	NA	NA	NA	54	25	10	16	12	3	44	42	14	2	7	24	NA	13	9	NA	NA	NA	NA	NA	NA	1	10	NA	NA	62	76	NA	NA	1	1	NA	NA	7	1	237	313
367	ppy.miR.602	NA	NA	NA	NA	10	13	NA	NA	NA	NA	NA	46	36	69	108	23	27	14	98	25	29	28	69	NA	93	127	NA	NA	NA	NA	NA	NA	78	123	NA	NA	11	12	NA	NA	85	108	NA	NA	24	27	18	23
368	mml.miR.298	NA	NA	NA	NA	15	5	NA	NA	NA	NA	NA	29	16	2	15	20	14	1	7	43	15	4	16	NA	14	2	NA	NA	NA	NA	NA	NA	6	9	NA	NA	4	6	NA	NA	21	7	NA	NA	2	3	10	12
369	ppy.miR.647	NA	NA	NA	NA	142	84	NA	NA	NA	NA	NA	187	147	2	22	31	33	5	30	28	19	1	21	NA	8	1	NA	NA	NA	NA	NA	NA	1	2	NA	NA	166	92	NA	NA	9	14	NA	NA	8	3	113	81
370	hsa.miR.432	NA	NA	NA	NA	55	60	NA	NA	NA	NA	NA	114	92	36	36	37	24	20	79	34	28	35	54	NA	11	8	NA	NA	NA	NA	NA	NA	31	26	NA	NA	49	58	NA	NA	38	37	NA	NA	32	27	59	67
371	hsa.miR.518c.	NA	NA	NA	NA	13	9	NA	NA	NA	NA	NA	15	4	8	8	2	3	9	15	11	2	3	17	NA	4	14	NA	NA	NA	NA	NA	NA	2	1	NA	NA	17	13	NA	NA	1	1	NA	NA	1	2	44	49
372	hsa.miR.1913	NA	NA	NA	NA	32	30	NA	NA	NA	NA	NA	97	31	94	119	61	31	230	338	108	122	118	260	NA	47	42	NA	NA	NA	NA	NA	NA	36	34	NA	NA	29	32	NA	NA	50	83	NA	NA	53	106	15	17
373	hsa.miR.4254	NA	NA	NA	NA	19	20	NA	NA	NA	NA	NA	34	14	8	35	18	12	21	37	23	22	12	28	NA	26	14	NA	NA	NA	NA	NA	NA	18	16	NA	NA	10	5	NA	NA	1	10	NA	NA	33	53	14	6
374	ggo.miR.96	NA	NA	NA	NA	59	83	NA	NA	NA	NA	NA	16	1	18	23	23	2	24	27	25	13	9	39	NA	31	44	NA	NA	NA	NA	NA	NA	48	49	NA	NA	26	38	NA	NA	11	13	NA	NA	35	8	33	45
375	hsa.miR.1234	NA	NA	NA	NA	41	40	NA	NA	NA	NA	NA	96	92	66	134	110	105	90	195	107	100	131	192	NA	99	90	NA	NA	NA	NA	NA	NA	87	93	NA	NA	78	72	NA	NA	90	63	NA	NA	99	96	38	40
376	hsa.miR.323.5p	NA	NA	NA	NA	14	12	NA	NA	NA	NA	NA	19	6	23	27	19	2	18	30	17	3	24	33	NA	15	23	NA	NA	NA	NA	NA	NA	10	10	NA	NA	5	1	NA	NA	22	3	NA	NA	14	36	8	9
377	hsa.miR.30c.2.	NA	NA	NA	NA	355	370	NA	NA	NA	NA	NA	123	45	66	101	120	107	19	81	63	59	48	109	NA	74	73	NA	NA	NA	NA	NA	NA	108	104	NA	NA	329	351	NA	NA	113	128	NA	NA	128	145	132	141
378	hsa.miR.623	NA	NA	NA	NA	57	58	NA	NA	NA	NA	NA	65	33	5	19	24	11	60	117	31	13	21	50	NA	52	66	NA	NA	NA	NA	NA	NA	22	23	NA	NA	52	48	NA	NA	11	26	NA	NA	56	25	119	118
379	hsa.miR.493	NA	NA	NA	NA	9	16	NA	NA	NA	NA	NA	26	9	14	18	14	7	15	38	13	11	18	27	NA	21	23	NA	NA	NA	NA	NA	NA	16	14	NA	NA	15	12	NA	NA	11	1	NA	NA	8	12	16	21
380	hsa.miR.502.5p	NA	NA	NA	NA	60	43	NA	NA	NA	NA	NA	12	10	1	13	13	14	24	12	31	12	2	22	NA	1	16	NA	NA	NA	NA	NA	NA	1	11	NA	NA	72	57	NA	NA	1	1	NA	NA	1	1	55	41
381	hsa.miR.647	NA	NA	NA	NA	37	35	NA	NA	NA	NA	NA	113	41	1	18	51	17	16	20	45	10	2	19	NA	1	5	NA	NA	NA	NA	NA	NA	25	11	NA	NA	89	93	NA	NA	18	6	NA	NA	1	1	88	107
382	hsa.miR.483.3p	NA	NA	NA	NA	4	8	NA	NA	NA	NA	NA	27	9	3	15	23	32	9	36	26	1	11	20	NA	12	6	NA	NA	NA	NA	NA	NA	15	8	NA	NA	12	12	NA	NA	8	2	NA	NA	1	25	11	7
383	hsa.miR.3126.3p	NA	NA	NA	NA	8	7	NA	NA	NA	NA	NA	51	17	9	52	32	26	21	17	54	22	2	23	NA	50	20	NA	NA	NA	NA	NA	NA	15	11	NA	NA	9	11	NA	NA	1	24	NA	NA	74	33	9	8
384	mml.miR.1225.5p	NA	NA	NA	NA	17	16	NA	NA	NA	NA	NA	23	4	25	26	14	1	11	27	21	3	11	32	NA	16	24	NA	NA	NA	NA	NA	NA	1	14	NA	NA	17	5	NA	NA	40	7	NA	NA	15	3	15	12
385	hsa.miR.4290	NA	NA	NA	NA	39	32	NA	NA	NA	NA	NA	185	49	139	216	151	158	197	357	165	87	49	227	NA	114	85	NA	NA	NA	NA	NA	NA	114	79	NA	NA	40	43	NA	NA	138	130	NA	NA	156	121	23	19
386	hsa.miR.219.5p	NA	NA	NA	NA	1	1	NA	NA	NA	NA	NA	26	5	5	17	23	11	1	6	27	90	9	17	NA	19	29	NA	NA	NA	NA	NA	NA	1	4	NA	NA	5	9	NA	NA	8	13	NA	NA	37	33	7	1
387	mml.miR.563	NA	NA	NA	NA	19	22	NA	NA	NA	NA	NA	50	21	79	94	28	19	59	73	43	42	51	98	NA	46	47	NA	NA	NA	NA	NA	NA	30	42	NA	NA	29	28	NA	NA	30	119	NA	NA	36	46	10	11
388	hsa.miR.1273c	NA	NA	NA	NA	68	64	NA	NA	NA	NA	NA	35	13	5	17	30	14	33	10	53	15	2	13	NA	8	1	NA	NA	NA	NA	NA	NA	13	12	NA	NA	58	47	NA	NA	1	2	NA	NA	1	1	331	333
389	hsa.miR.575	NA	NA	NA	NA	93	80	NA	NA	NA	NA	NA	196	137	33	37	23	25	35	77	28	18	15	36	NA	31	26	NA	NA	NA	NA	NA	NA	33	13	NA	NA	102	103	NA	NA	15	1	NA	NA	1	14	436	426
390	hsa.miR.542.3p	NA	NA	NA	NA	18	23	NA	NA	NA	NA	NA	17	1	2	14	16	9	6	13	10	7	6	9	NA	1	1	NA	NA	NA	NA	NA	NA	5	1	NA	NA	23	11	NA	NA	1	1	NA	NA	1	1	45	56
391	ppy.miR.604	NA	NA	NA	NA	20	20	NA	NA	NA	NA	NA	16	5	9	15	10	5	21	45	23	15	30	41	NA	18	22	NA	NA	NA	NA	NA	NA	1	14	NA	NA	20	13	NA	NA	16	3	NA	NA	11	11	24	31
392	hsa.miR.874	NA	NA	NA	NA	67	50	NA	NA	NA	NA	NA	61	61	37	117	71	71	40	86	72	66	6	79	NA	104	81	NA	NA	NA	NA	NA	NA	60	53	NA	NA	57	48	NA	NA	26	58	NA	NA	54	16	108	106
393	hsa.miR.1226	NA	NA	NA	NA	22	17	NA	NA	NA	NA	NA	43	37	27	95	59	68	1	13	95	59	10	47	NA	75	84	NA	NA	NA	NA	NA	NA	67	86	NA	NA	15	12	NA	NA	127	96	NA	NA	155	156	10	9
394	hsa.miR.29c.	NA	NA	NA	NA	486	463	NA	NA	NA	NA	NA	62	24	2	39	44	49	16	70	36	26	19	51	NA	62	51	NA	NA	NA	NA	NA	NA	54	46	NA	NA	464	425	NA	NA	74	80	NA	NA	64	61	129	125
395	ptr.miR.1236	NA	NA	NA	NA	10	6	NA	NA	NA	NA	NA	15	3	1	16	29	17	19	24	12	9	8	41	NA	28	23	NA	NA	NA	NA	NA	NA	21	20	NA	NA	12	12	NA	NA	1	12	NA	NA	4	16	14	11
396	hsa.miR.212	NA	NA	NA	NA	7	11	NA	NA	NA	NA	NA	33	2	26	54	48	29	9	20	140	80	11	49	NA	62	78	NA	NA	NA	NA	NA	NA	74	69	NA	NA	20	19	NA	NA	181	146	NA	NA	18	71	10	9
397	hsa.miR.4303	NA	NA	NA	NA	34	35	NA	NA	NA	NA	NA	26	2	11	17	11	6	26	28	18	5	11	23	NA	1	1	NA	NA	NA	NA	NA	NA	2	7	NA	NA	28	32	NA	NA	1	8	NA	NA	26	5	110	126
398	hsa.miR.4258	NA	NA	NA	NA	22	23	NA	NA	NA	NA	NA	56	15	68	66	46	29	50	119	34	37	35	89	NA	43	32	NA	NA	NA	NA	NA	NA	43	42	NA	NA	12	16	NA	NA	42	47	NA	NA	45	58	12	10
399	hsa.miR.1470	NA	NA	NA	NA	15	15	NA	NA	NA	NA	NA	30	9	49	52	42	20	83	110	39	15	38	79	NA	14	26	NA	NA	NA	NA	NA	NA	5	14	NA	NA	7	9	NA	NA	34	11	NA	NA	28	17	11	7
400	hsa.miR.886.5p	NA	NA	NA	NA	125	81	NA	NA	NA	NA	NA	46	36	35	91	45	67	1	30	20	19	16	24	NA	457	324	NA	NA	NA	NA	NA	NA	417	334	NA	NA	1	3	NA	NA	1	1	NA	NA	1	1	71	43
401	hsa.miR.3193	NA	NA	NA	NA	19	12	NA	NA	NA	NA	NA	12	2	8	16	16	7	7	12	14	6	7	151	NA	1	1	NA	NA	NA	NA	NA	NA	1	1	NA	NA	14	3	NA	NA	1	2	NA	NA	14	17	23	11
402	hsa.miR.378b	NA	NA	NA	NA	99	99	NA	NA	NA	NA	NA	87	51	8	31	59	31	46	22	41	21	2	30	NA	13	19	NA	NA	NA	NA	NA	NA	28	4	NA	NA	55	48	NA	NA	1	4	NA	NA	19	13	247	221
403	hsa.miR.96	NA	NA	NA	NA	64	92	NA	NA	NA	NA	NA	20	2	23	44	12	2	19	41	26	17	34	61	NA	28	21	NA	NA	NA	NA	NA	NA	34	50	NA	NA	30	38	NA	NA	39	54	NA	NA	23	47	20	25
404	hsa.miR.598	NA	NA	NA	NA	29	25	NA	NA	NA	NA	NA	21	17	18	47	107	79	26	15	88	27	5	28	NA	74	57	NA	NA	NA	NA	NA	NA	80	73	NA	NA	28	29	NA	NA	43	21	NA	NA	38	28	21	19
405	hsa.miR.4299	NA	NA	NA	NA	11	14	NA	NA	NA	NA	NA	38	8	9	18	7	13	19	31	20	3	15	21	NA	1	1	NA	NA	NA	NA	NA	NA	9	5	NA	NA	11	17	NA	NA	1	1	NA	NA	23	1	84	115
406	ppy.miR.563	NA	NA	NA	NA	17	16	NA	NA	NA	NA	NA	86	41	83	111	41	53	54	64	68	40	27	73	NA	22	49	NA	NA	NA	NA	NA	NA	30	37	NA	NA	31	30	NA	NA	32	34	NA	NA	45	19	12	12
407	ppy.miR.513c	NA	NA	NA	NA	52	32	NA	NA	NA	NA	NA	22	15	1	16	11	11	13	12	15	13	7	13	NA	1	1	NA	NA	NA	NA	NA	NA	1	1	NA	NA	83	55	NA	NA	11	10	NA	NA	1	1	403	315
408	hsa.miR.142.5p	NA	NA	NA	NA	79	125	NA	NA	NA	NA	NA	15	1	12	14	17	7	103	16	20	4	7	11	NA	1	1	NA	NA	NA	NA	NA	NA	1	1	NA	NA	169	256	NA	NA	12	1	NA	NA	2	1	86	171
409	hsa.miR.190	NA	NA	NA	NA	58	70	NA	NA	NA	NA	NA	8	1	8	13	6	9	1	18	1	1	3	23	NA	1	1	NA	NA	NA	NA	NA	NA	7	9	NA	NA	21	33	NA	NA	1	1	NA	NA	1	1	117	129
410	hsa.miR.486.3p	NA	NA	NA	NA	23	27	NA	NA	NA	NA	NA	58	21	22	60	27	30	64	138	52	18	35	70	NA	35	29	NA	NA	NA	NA	NA	NA	13	19	NA	NA	38	36	NA	NA	7	1	NA	NA	26	38	28	32
411	hsa.miR.505.	NA	NA	NA	NA	66	67	NA	NA	NA	NA	NA	79	38	21	36	68	44	33	39	147	98	45	67	NA	37	8	NA	NA	NA	NA	NA	NA	41	20	NA	NA	100	96	NA	NA	60	41	NA	NA	17	5	70	65
412	ppy.miR.615.3p	NA	NA	NA	NA	45	43	NA	NA	NA	NA	NA	22	15	38	68	57	53	17	25	39	39	33	66	NA	25	58	NA	NA	NA	NA	NA	NA	32	45	NA	NA	39	36	NA	NA	58	78	NA	NA	52	57	21	22
413	hsa.miR.10a.	NA	NA	NA	NA	169	194	NA	NA	NA	NA	NA	62	11	132	134	175	136	74	81	159	135	83	134	NA	113	79	NA	NA	NA	NA	NA	NA	140	118	NA	NA	218	235	NA	NA	125	97	NA	NA	61	78	95	116
414	hsa.miR.187	NA	NA	NA	NA	187	163	NA	NA	NA	NA	NA	86	67	13	29	6	25	18	61	10	9	7	39	NA	1	12	NA	NA	NA	NA	NA	NA	1	1	NA	NA	80	67	NA	NA	23	23	NA	NA	1	22	58	37
415	hsa.miR.3147	NA	NA	NA	NA	43	38	NA	NA	NA	NA	NA	115	58	2	19	22	14	28	61	20	6	10	35	NA	20	11	NA	NA	NA	NA	NA	NA	25	6	NA	NA	38	36	NA	NA	14	1	NA	NA	29	13	60	69
416	hsa.miR.211	NA	NA	NA	NA	12	16	NA	NA	NA	NA	NA	24	6	1	10	31	9	1	1	22	11	1	9	NA	23	1	NA	NA	NA	NA	NA	NA	11	4	NA	NA	21	29	NA	NA	1	20	NA	NA	1	1	34	19
417	hsa.miR.1254	NA	NA	NA	NA	40	40	NA	NA	NA	NA	NA	19	3	13	18	8	18	12	43	12	16	7	32	NA	4	9	NA	NA	NA	NA	NA	NA	3	16	NA	NA	39	31	NA	NA	1	6	NA	NA	13	12	66	54
418	hsa.miR.1249	NA	NA	NA	NA	36	35	NA	NA	NA	NA	NA	83	30	27	81	79	73	43	156	106	143	80	175	NA	54	48	NA	NA	NA	NA	NA	NA	50	37	NA	NA	33	29	NA	NA	79	63	NA	NA	79	55	13	12
419	hsa.miR.192.	NA	NA	NA	NA	101	95	NA	NA	NA	NA	NA	36	16	2	23	20	5	50	18	32	9	1	13	NA	24	10	NA	NA	NA	NA	NA	NA	1	1	NA	NA	67	61	NA	NA	9	1	NA	NA	24	7	53	55
420	hsa.miR.1306	NA	NA	NA	NA	14	19	NA	NA	NA	NA	NA	84	88	22	24	15	3	28	50	17	8	19	34	NA	23	17	NA	NA	NA	NA	NA	NA	17	11	NA	NA	13	22	NA	NA	9	12	NA	NA	10	20	20	20
421	hsa.miR.146b.5p	NA	NA	NA	NA	111	139	NA	NA	NA	NA	NA	64	17	94	103	90	31	58	135	104	69	123	261	NA	58	86	NA	NA	NA	NA	NA	NA	56	81	NA	NA	158	196	NA	NA	59	46	NA	NA	60	58	180	202
422	hsa.miR.106b.	NA	NA	NA	NA	18	18	NA	NA	NA	NA	NA	27	7	47	56	55	38	13	23	85	45	22	51	NA	34	30	NA	NA	NA	NA	NA	NA	42	32	NA	NA	18	16	NA	NA	51	18	NA	NA	40	48	12	11
423	hsa.miR.93.	NA	NA	NA	NA	18	20	NA	NA	NA	NA	NA	31	7	30	43	39	49	19	55	38	22	195	50	NA	42	58	NA	NA	NA	NA	NA	NA	45	50	NA	NA	17	13	NA	NA	9	17	NA	NA	18	29	10	7
424	hsa.miR.338.5p	NA	NA	NA	NA	31	16	NA	NA	NA	NA	NA	24	16	1	14	12	8	3	9	22	8	1	12	NA	1	1	NA	NA	NA	NA	NA	NA	7	5	NA	NA	34	10	NA	NA	1	15	NA	NA	1	1	39	20
425	hsa.miR.219.2.3p	NA	NA	NA	NA	15	19	NA	NA	NA	NA	NA	25	3	9	21	22	14	6	16	15	1	13	19	NA	2	15	NA	NA	NA	NA	NA	NA	1	1	NA	NA	21	25	NA	NA	15	13	NA	NA	2	10	34	37
426	hsa.miR.501.3p	NA	NA	NA	NA	25	36	NA	NA	NA	NA	NA	11	5	11	20	8	1	19	27	13	9	16	36	NA	16	8	NA	NA	NA	NA	NA	NA	1	5	NA	NA	12	16	NA	NA	1	1	NA	NA	13	49	41	63
427	hsa.miR.375	NA	NA	NA	NA	60	82	NA	NA	NA	NA	NA	29	10	18	28	12	2	26	26	31	24	27	55	NA	14	28	NA	NA	NA	NA	NA	NA	28	35	NA	NA	84	93	NA	NA	11	20	NA	NA	20	3	10	11
428	mml.miR.612	NA	NA	NA	NA	37	20	NA	NA	NA	NA	NA	38	10	2	17	11	11	14	22	23	18	1	25	NA	39	26	NA	NA	NA	NA	NA	NA	13	1	NA	NA	30	22	NA	NA	1	9	NA	NA	1	17	40	22
429	ppa.miR.188	NA	NA	NA	NA	93	101	NA	NA	NA	NA	NA	87	46	36	22	28	6	38	59	25	20	19	47	NA	29	33	NA	NA	NA	NA	NA	NA	33	32	NA	NA	93	101	NA	NA	39	34	NA	NA	34	11	80	75
430	hsa.miR.3180.5p	NA	NA	NA	NA	33	30	NA	NA	NA	NA	NA	233	76	161	239	120	94	86	123	138	66	28	167	NA	82	75	NA	NA	NA	NA	NA	NA	72	89	NA	NA	38	38	NA	NA	94	62	NA	NA	87	112	21	21
431	hsa.miR.4285	NA	NA	NA	NA	29	17	NA	NA	NA	NA	NA	25	5	2	15	13	6	1	15	25	11	1	10	NA	1	3	NA	NA	NA	NA	NA	NA	1	1	NA	NA	13	16	NA	NA	1	1	NA	NA	14	1	44	33
432	hsa.miR.1273d	NA	NA	NA	NA	108	85	NA	NA	NA	NA	NA	37	17	2	20	17	5	18	22	34	10	2	10	NA	8	1	NA	NA	NA	NA	NA	NA	1	3	NA	NA	152	106	NA	NA	1	23	NA	NA	1	5	166	97
433	hsa.miR.32.	NA	NA	NA	NA	23	32	NA	NA	NA	NA	NA	32	19	13	12	15	2	14	27	5	1	4	16	NA	1	1	NA	NA	NA	NA	NA	NA	10	7	NA	NA	22	22	NA	NA	1	1	NA	NA	1	1	68	107
434	hsa.miR.1285	NA	NA	NA	NA	257	169	NA	NA	NA	NA	NA	40	2	1	20	15	75	4	35	32	2	15	19	NA	1	1	NA	NA	NA	NA	NA	NA	1	1	NA	NA	268	185	NA	NA	42	16	NA	NA	1	1	552	335
435	ppy.miR.556.3p	NA	NA	NA	NA	1	1	NA	NA	NA	NA	NA	4	1	2	4	1	4	2	4	4	1	34	5	NA	1	1	NA	NA	NA	NA	NA	NA	4	7	NA	NA	1	1	NA	NA	6	2	NA	NA	1	1	1	1
436	hsa.miR.194.	NA	NA	NA	NA	56	40	NA	NA	NA	NA	NA	30	10	1	11	19	13	4	25	33	16	2	19	NA	23	19	NA	NA	NA	NA	NA	NA	1	1	NA	NA	27	19	NA	NA	1	19	NA	NA	32	13	39	26
437	hsa.miR.149	NA	NA	NA	NA	26	33	NA	NA	NA	NA	NA	146	38	112	124	83	28	114	113	56	35	92	122	NA	47	56	NA	NA	NA	NA	NA	NA	48	44	NA	NA	39	40	NA	NA	41	49	NA	NA	20	71	14	16
438	ppy.miR.1304	NA	NA	NA	NA	18	24	NA	NA	NA	NA	NA	14	1	1	7	18	1	4	5	16	1	5	10	NA	1	1	NA	NA	NA	NA	NA	NA	10	1	NA	NA	18	16	NA	NA	1	1	NA	NA	5	4	56	68
439	hsa.miR.200a.	NA	NA	NA	NA	55	60	NA	NA	NA	NA	NA	33	5	13	53	32	19	36	31	71	43	29	50	NA	49	48	NA	NA	NA	NA	NA	NA	44	35	NA	NA	53	55	NA	NA	97	100	NA	NA	37	71	18	21
440	ptr.miR.764	NA	NA	NA	NA	37	26	NA	NA	NA	NA	NA	28	21	1	16	41	32	16	29	26	4	1	22	NA	5	7	NA	NA	NA	NA	NA	NA	1	5	NA	NA	79	52	NA	NA	7	20	NA	NA	1	1	40	23
441	mml.miR.604	NA	NA	NA	NA	29	13	NA	NA	NA	NA	NA	19	7	2	11	17	4	10	13	23	10	1	17	NA	18	14	NA	NA	NA	NA	NA	NA	1	1	NA	NA	31	18	NA	NA	41	7	NA	NA	1	16	39	18
442	hsa.miR.139.3p	NA	NA	NA	NA	16	14	NA	NA	NA	NA	NA	17	1	4	14	34	18	6	14	36	2	16	16	NA	4	1	NA	NA	NA	NA	NA	NA	1	1	NA	NA	5	8	NA	NA	13	1	NA	NA	25	7	13	13
443	hsa.miR.3125	NA	NA	NA	NA	26	21	NA	NA	NA	NA	NA	48	24	3	20	27	19	27	17	29	10	1	16	NA	1	1	NA	NA	NA	NA	NA	NA	10	2	NA	NA	26	20	NA	NA	1	1	NA	NA	30	9	119	80
444	hsa.miR.4273	NA	NA	NA	NA	8	8	NA	NA	NA	NA	NA	7	6	1	5	14	4	36	10	15	6	1	4	NA	1	1	NA	NA	NA	NA	NA	NA	1	1	NA	NA	2	6	NA	NA	1	1	NA	NA	10	1	9	1
445	ppy.miR.1238	NA	NA	NA	NA	33	31	NA	NA	NA	NA	NA	225	96	100	218	121	85	276	108	157	61	22	107	NA	74	63	NA	NA	NA	NA	NA	NA	70	57	NA	NA	29	33	NA	NA	90	26	NA	NA	63	66	17	13
446	ppy.miR.634	NA	NA	NA	NA	42	30	NA	NA	NA	NA	NA	107	65	34	79	98	65	110	139	121	89	20	121	NA	55	44	NA	NA	NA	NA	NA	NA	52	26	NA	NA	32	26	NA	NA	78	48	NA	NA	66	53	15	14
447	ptr.miR.631	NA	NA	NA	NA	9	13	NA	NA	NA	NA	NA	20	5	2	11	20	5	6	2	34	5	1	6	NA	3	8	NA	NA	NA	NA	NA	NA	1	1	NA	NA	12	6	NA	NA	13	1	NA	NA	8	1	12	10
448	hsa.miR.3148	NA	NA	NA	NA	17	24	NA	NA	NA	NA	NA	84	39	10	11	5	6	10	23	8	2	4	13	NA	6	1	NA	NA	NA	NA	NA	NA	27	1	NA	NA	25	31	NA	NA	5	4	NA	NA	8	17	30	44
449	mml.miR.212	NA	NA	NA	NA	27	15	NA	NA	NA	NA	NA	93	108	24	72	34	32	157	196	90	49	5	72	NA	134	111	NA	NA	NA	NA	NA	NA	46	38	NA	NA	20	11	NA	NA	93	93	NA	NA	35	64	22	17
450	hsa.miR.425.	NA	NA	NA	NA	48	44	NA	NA	NA	NA	NA	164	90	78	155	83	73	17	100	102	72	64	107	NA	69	74	NA	NA	NA	NA	NA	NA	70	75	NA	NA	43	50	NA	NA	103	94	NA	NA	107	99	22	19
451	hsa.miR.4278	NA	NA	NA	NA	28	20	NA	NA	NA	NA	NA	66	18	1	14	51	21	49	42	60	22	1	23	NA	50	14	NA	NA	NA	NA	NA	NA	31	21	NA	NA	26	21	NA	NA	8	3	NA	NA	33	1	47	36
452	hsa.miR.585	NA	NA	NA	NA	1	1	NA	NA	NA	NA	NA	5	1	5	58	5	2	3	11	2	2	65	7	NA	23	1	NA	NA	NA	NA	NA	NA	8	1	NA	NA	7	1	NA	NA	1	1	NA	NA	1	1	3	3
453	hsa.miR.629.	NA	NA	NA	NA	16	24	NA	NA	NA	NA	NA	18	8	24	19	24	4	24	26	30	9	8	28	NA	25	35	NA	NA	NA	NA	NA	NA	5	10	NA	NA	17	19	NA	NA	1	1	NA	NA	32	1	18	19
454	hsa.miR.499.3p	NA	NA	NA	NA	9	9	NA	NA	NA	NA	NA	9	1	8	9	6	75	8	15	8	3	12	12	NA	1	2	NA	NA	NA	NA	NA	NA	1	4	NA	NA	10	1	NA	NA	1	1	NA	NA	10	22	10	1
455	hsa.miR.542.5p	NA	NA	NA	NA	17	12	NA	NA	NA	NA	NA	38	17	12	33	30	28	7	33	26	9	8	22	NA	1	12	NA	NA	NA	NA	NA	NA	1	1	NA	NA	16	11	NA	NA	10	6	NA	NA	13	10	12	11
456	hsa.miR.499.5p	NA	NA	NA	NA	154	266	NA	NA	NA	NA	NA	16	1	12	16	11	1	13	18	10	5	14	22	NA	1	1	NA	NA	NA	NA	NA	NA	1	1	NA	NA	171	292	NA	NA	5	3	NA	NA	2	25	112	188
457	hsa.miR.3192	NA	NA	NA	NA	15	15	NA	NA	NA	NA	NA	20	5	15	23	18	16	15	19	20	4	9	26	NA	14	3	NA	NA	NA	NA	NA	NA	9	8	NA	NA	12	8	NA	NA	1	1	NA	NA	36	41	15	16
458	ggo.miR.124a	NA	NA	NA	NA	43	29	NA	NA	NA	NA	NA	19	92	1	7	18	7	18	3	31	7	1	10	NA	7	1	NA	NA	NA	NA	NA	NA	12	1	NA	NA	46	38	NA	NA	1	1	NA	NA	9	3	32	27
459	hsa.miR.92a.1.	NA	NA	NA	NA	3	4	NA	NA	NA	NA	NA	11	3	8	23	4	19	6	20	17	9	5	19	NA	9	28	NA	NA	NA	NA	NA	NA	30	34	NA	NA	1	1	NA	NA	11	29	NA	NA	4	1	1	4
460	hsa.miR.34a.	NA	NA	NA	NA	21	18	NA	NA	NA	NA	NA	26	3	8	38	46	68	19	48	43	12	18	35	NA	57	61	NA	NA	NA	NA	NA	NA	80	68	NA	NA	19	18	NA	NA	26	28	NA	NA	34	49	10	6
461	ptr.miR.602	NA	NA	NA	NA	37	27	NA	NA	NA	NA	NA	48	23	9	21	31	14	21	10	52	6	1	7	NA	39	18	NA	NA	NA	NA	NA	NA	1	1	NA	NA	44	32	NA	NA	12	1	NA	NA	11	19	33	21
462	hsa.miR.615.3p	NA	NA	NA	NA	89	91	NA	NA	NA	NA	NA	33	8	25	91	107	97	16	77	132	79	19	62	NA	79	54	NA	NA	NA	NA	NA	NA	83	71	NA	NA	89	93	NA	NA	184	157	NA	NA	127	127	26	24
463	hsa.miR.4313	NA	NA	NA	NA	26	27	NA	NA	NA	NA	NA	66	7	81	79	40	17	137	272	37	28	61	119	NA	21	40	NA	NA	NA	NA	NA	NA	27	49	NA	NA	23	25	NA	NA	52	52	NA	NA	65	23	14	12
464	mml.miR.1225.3p	NA	NA	NA	NA	20	21	NA	NA	NA	NA	NA	63	18	57	75	80	40	102	121	58	21	41	112	NA	44	39	NA	NA	NA	NA	NA	NA	16	34	NA	NA	22	21	NA	NA	27	36	NA	NA	49	18	13	14
465	hsa.miR.103.2.	NA	NA	NA	NA	95	96	NA	NA	NA	NA	NA	39	13	25	67	50	25	14	66	89	43	47	55	NA	59	66	NA	NA	NA	NA	NA	NA	60	68	NA	NA	115	114	NA	NA	109	131	NA	NA	127	62	40	46
466	ptr.miR.497	NA	NA	NA	NA	271	293	NA	NA	NA	NA	NA	20	14	12	9	5	1	30	48	4	2	3	23	NA	1	2	NA	NA	NA	NA	NA	NA	1	9	NA	NA	325	322	NA	NA	1	14	NA	NA	7	17	126	119
467	hsa.miR.29b.1.	NA	NA	NA	NA	2	1	NA	NA	NA	NA	NA	21	6	8	27	36	25	3	13	59	42	18	25	NA	62	46	NA	NA	NA	NA	NA	NA	69	81	NA	NA	7	5	NA	NA	37	47	NA	NA	12	1	7	6
468	hsa.miR.365.	NA	NA	NA	NA	25	24	NA	NA	NA	NA	NA	86	28	18	33	18	13	47	99	59	34	33	88	NA	51	57	NA	NA	NA	NA	NA	NA	42	46	NA	NA	21	22	NA	NA	33	28	NA	NA	60	59	32	36
469	hsa.miR.4274	NA	NA	NA	NA	39	29	NA	NA	NA	NA	NA	117	65	33	104	75	53	191	121	153	64	13	92	NA	72	49	NA	NA	NA	NA	NA	NA	59	39	NA	NA	29	28	NA	NA	66	58	NA	NA	60	60	16	13
470	hsa.miR.421	NA	NA	NA	NA	43	38	NA	NA	NA	NA	NA	44	3	77	111	192	165	1	46	238	167	115	121	NA	125	109	NA	NA	NA	NA	NA	NA	153	121	NA	NA	39	42	NA	NA	165	134	NA	NA	96	96	36	35
471	ppy.miR.518d.5p	NA	NA	NA	NA	14	5	NA	NA	NA	NA	NA	17	5	1	9	7	11	1	13	16	5	64	11	NA	1	1	NA	NA	NA	NA	NA	NA	1	7	NA	NA	9	1	NA	NA	16	12	NA	NA	6	7	29	25
472	ppy.miR.450a	NA	NA	NA	NA	53	19	NA	NA	NA	NA	NA	7	9	1	13	17	18	1	2	18	9	1	12	NA	1	1	NA	NA	NA	NA	NA	NA	1	6	NA	NA	98	34	NA	NA	7	19	NA	NA	23	2	155	76
473	hsa.miR.302e	NA	NA	NA	NA	4	5	NA	NA	NA	NA	NA	12	1	9	8	16	8	11	7	9	2	96	14	NA	10	6	NA	NA	NA	NA	NA	NA	7	3	NA	NA	8	6	NA	NA	2	2	NA	NA	20	2	4	1
474	hsa.miR.4310	NA	NA	NA	NA	22	22	NA	NA	NA	NA	NA	115	23	115	128	54	36	76	180	69	32	41	128	NA	38	55	NA	NA	NA	NA	NA	NA	42	58	NA	NA	32	29	NA	NA	28	38	NA	NA	67	52	15	12
475	ppy.miR.1909	NA	NA	NA	NA	14	23	NA	NA	NA	NA	NA	33	8	39	56	39	4	32	37	38	8	26	62	NA	49	79	NA	NA	NA	NA	NA	NA	37	52	NA	NA	10	12	NA	NA	29	11	NA	NA	47	37	13	14
476	hsa.miR.551a	NA	NA	NA	NA	153	114	NA	NA	NA	NA	NA	23	22	2	18	13	20	1	14	19	6	1	20	NA	4	5	NA	NA	NA	NA	NA	NA	8	2	NA	NA	114	87	NA	NA	1	1	NA	NA	1	19	45	35
477	hsa.miR.1228	NA	NA	NA	NA	63	65	NA	NA	NA	NA	NA	238	145	62	128	136	118	46	119	104	85	18	119	NA	64	57	NA	NA	NA	NA	NA	NA	91	64	NA	NA	152	138	NA	NA	69	31	NA	NA	36	32	69	72
478	hsa.miR.1276	NA	NA	NA	NA	21	16	NA	NA	NA	NA	NA	23	2	2	19	14	15	7	24	32	15	1	11	NA	1	5	NA	NA	NA	NA	NA	NA	19	4	NA	NA	15	19	NA	NA	55	22	NA	NA	14	19	25	20
479	hsa.miR.630	NA	NA	NA	NA	37	57	NA	NA	NA	NA	NA	35	24	15	12	8	1	16	38	14	3	4	23	NA	9	32	NA	NA	NA	NA	NA	NA	21	25	NA	NA	53	44	NA	NA	1	17	NA	NA	14	1	100	119
480	hsa.miR.564	NA	NA	NA	NA	32	27	NA	NA	NA	NA	NA	199	151	163	264	68	78	6	205	70	25	50	76	NA	258	223	NA	NA	NA	NA	NA	NA	128	115	NA	NA	30	23	NA	NA	165	132	NA	NA	44	57	110	132
481	hsa.miR.1273	NA	NA	NA	NA	49	33	NA	NA	NA	NA	NA	16	6	1	5	8	7	15	8	20	1	1	4	NA	1	1	NA	NA	NA	NA	NA	NA	1	1	NA	NA	42	36	NA	NA	4	4	NA	NA	1	1	95	40
482	hsa.miR.767.3p	NA	NA	NA	NA	25	13	NA	NA	NA	NA	NA	31	24	1	13	22	20	15	20	16	17	1	16	NA	14	5	NA	NA	NA	NA	NA	NA	13	24	NA	NA	19	11	NA	NA	38	13	NA	NA	1	1	24	10
483	hsa.miR.33b.	NA	NA	NA	NA	28	25	NA	NA	NA	NA	NA	196	115	12	76	72	58	27	152	65	50	51	100	NA	48	51	NA	NA	NA	NA	NA	NA	32	43	NA	NA	22	17	NA	NA	49	37	NA	NA	36	66	13	11
484	ppy.miR.520c.5p	NA	NA	NA	NA	35	30	NA	NA	NA	NA	NA	63	19	1	14	8	10	7	23	14	2	8	15	NA	1	1	NA	NA	NA	NA	NA	NA	1	1	NA	NA	20	23	NA	NA	22	17	NA	NA	1	2	77	54
485	ppa.miR.128	NA	NA	NA	NA	189	166	NA	NA	NA	NA	NA	48	19	197	155	300	158	2	66	166	161	60	136	NA	121	98	NA	NA	NA	NA	NA	NA	141	156	NA	NA	169	160	NA	NA	54	66	NA	NA	72	79	101	97
486	hsa.miR.24.2.	NA	NA	NA	NA	32	41	NA	NA	NA	NA	NA	34	58	38	88	86	72	22	1	196	169	73	179	NA	130	183	NA	NA	NA	NA	NA	NA	151	195	NA	NA	36	40	NA	NA	252	330	NA	NA	217	171	15	19
487	mml.miR.595	NA	NA	NA	NA	31	20	NA	NA	NA	NA	NA	47	32	1	19	7	10	5	26	13	6	1	10	NA	1	8	NA	NA	NA	NA	NA	NA	1	12	NA	NA	27	19	NA	NA	1	2	NA	NA	1	1	65	23
488	mml.miR.297	NA	NA	NA	NA	13	8	NA	NA	NA	NA	NA	62	50	1	7	8	6	4	15	17	7	1	5	NA	1	1	NA	NA	NA	NA	NA	NA	1	1	NA	NA	10	3	NA	NA	4	1	NA	NA	1	4	16	12
489	hsa.miR.4321	NA	NA	NA	NA	26	21	NA	NA	NA	NA	NA	132	100	68	121	69	47	120	93	97	64	8	106	NA	71	55	NA	NA	NA	NA	NA	NA	53	59	NA	NA	30	26	NA	NA	71	55	NA	NA	58	68	19	15
490	hsa.miR.99b.	NA	NA	NA	NA	21	21	NA	NA	NA	NA	NA	38	21	24	39	12	1	33	63	15	19	21	47	NA	18	14	NA	NA	NA	NA	NA	NA	22	13	NA	NA	11	13	NA	NA	5	19	NA	NA	39	33	12	12
491	hsa.miR.3173	NA	NA	NA	NA	25	24	NA	NA	NA	NA	NA	42	15	1	11	28	8	2	5	29	8	1	9	NA	1	1	NA	NA	NA	NA	NA	NA	1	1	NA	NA	13	2	NA	NA	4	1	NA	NA	10	1	38	57
492	hsa.miR.582.5p	NA	NA	NA	NA	86	117	NA	NA	NA	NA	NA	20	1	84	103	68	66	4	75	247	255	43	109	NA	121	130	NA	NA	NA	NA	NA	NA	109	124	NA	NA	76	111	NA	NA	117	151	NA	NA	86	128	84	128
493	hsa.miR.1471	NA	NA	NA	NA	46	61	NA	NA	NA	NA	NA	36	10	37	32	27	2	45	60	24	7	36	37	NA	7	22	NA	NA	NA	NA	NA	NA	9	11	NA	NA	33	46	NA	NA	5	1	NA	NA	39	8	122	190
494	hsa.miR.1227	NA	NA	NA	NA	22	20	NA	NA	NA	NA	NA	31	20	4	18	37	35	15	26	28	19	1	34	NA	13	20	NA	NA	NA	NA	NA	NA	3	16	NA	NA	23	20	NA	NA	7	14	NA	NA	1	13	18	11
495	hsa.miR.1915.	NA	NA	NA	NA	15	13	NA	NA	NA	NA	NA	21	20	3	17	21	19	46	14	24	10	1	12	NA	7	11	NA	NA	NA	NA	NA	NA	1	4	NA	NA	1	5	NA	NA	1	4	NA	NA	10	5	9	11
496	ppy.miR.936	NA	NA	NA	NA	20	13	NA	NA	NA	NA	NA	30	9	1	6	8	2	7	23	15	3	2	10	NA	1	1	NA	NA	NA	NA	NA	NA	11	1	NA	NA	24	11	NA	NA	1	7	NA	NA	1	1	76	49
497	hsa.miR.4283	NA	NA	NA	NA	37	24	NA	NA	NA	NA	NA	41	11	1	23	18	12	7	38	32	19	1	36	NA	45	26	NA	NA	NA	NA	NA	NA	16	8	NA	NA	21	18	NA	NA	1	15	NA	NA	54	22	63	35
498	hsa.miR.4269	NA	NA	NA	NA	36	38	NA	NA	NA	NA	NA	49	41	27	34	21	6	36	54	15	17	30	72	NA	33	24	NA	NA	NA	NA	NA	NA	40	38	NA	NA	25	26	NA	NA	1	8	NA	NA	2	56	154	114
499	hsa.miR.664.	NA	NA	NA	NA	209	232	NA	NA	NA	NA	NA	243	202	4	30	38	35	36	71	41	3	32	42	NA	1	8	NA	NA	NA	NA	NA	NA	10	29	NA	NA	257	269	NA	NA	25	4	NA	NA	10	9	196	222
500	hsa.miR.550	NA	NA	NA	NA	15	11	NA	NA	NA	NA	NA	87	65	16	55	53	55	41	71	56	32	14	66	NA	45	36	NA	NA	NA	NA	NA	NA	37	31	NA	NA	16	16	NA	NA	49	33	NA	NA	18	35	13	15
501	hsa.miR.1237	NA	NA	NA	NA	39	36	NA	NA	NA	NA	NA	82	49	16	86	74	64	42	200	96	106	70	118	NA	49	61	NA	NA	NA	NA	NA	NA	31	33	NA	NA	33	32	NA	NA	75	44	NA	NA	49	56	16	14
502	hsa.miR.875.5p	NA	NA	NA	NA	307	135	NA	NA	NA	NA	NA	9	14	1	14	7	18	1	10	5	10	1	11	NA	1	1	NA	NA	NA	NA	NA	NA	1	3	NA	NA	174	78	NA	NA	1	11	NA	NA	1	1	76	28
503	hsa.miR.1248	NA	NA	NA	NA	62	55	NA	NA	NA	NA	NA	6	1	1	6	5	10	2	10	4	4	1	10	NA	1	1	NA	NA	NA	NA	NA	NA	11	1	NA	NA	51	50	NA	NA	1	12	NA	NA	1	1	46	48
504	hsa.miR.193b.	NA	NA	NA	NA	24	19	NA	NA	NA	NA	NA	62	27	16	37	74	39	63	47	78	45	24	65	NA	85	51	NA	NA	NA	NA	NA	NA	64	41	NA	NA	13	12	NA	NA	56	51	NA	NA	107	36	24	25
505	age.miR.198	NA	NA	NA	NA	159	193	NA	NA	NA	NA	NA	351	136	4	31	36	21	67	167	54	4	41	43	NA	65	55	NA	NA	NA	NA	NA	NA	21	24	NA	NA	199	215	NA	NA	43	28	NA	NA	43	31	509	579
506	hsa.miR.142.3p	NA	NA	NA	NA	45	49	NA	NA	NA	NA	NA	12	1	3	14	15	8	5	9	15	1	9	12	NA	1	1	NA	NA	NA	NA	NA	NA	1	1	NA	NA	47	55	NA	NA	12	1	NA	NA	22	1	28	42
507	hsa.miR.3154	NA	NA	NA	NA	20	16	NA	NA	NA	NA	NA	40	13	13	11	8	1	17	47	12	4	6	32	NA	26	31	NA	NA	NA	NA	NA	NA	1	15	NA	NA	26	20	NA	NA	1	1	NA	NA	23	24	48	34
508	hsa.miR.505	NA	NA	NA	NA	225	207	NA	NA	NA	NA	NA	38	16	12	34	50	37	14	24	89	35	3	29	NA	29	19	NA	NA	NA	NA	NA	NA	20	12	NA	NA	224	208	NA	NA	27	7	NA	NA	6	10	155	171
509	hsa.miR.518a.5p	NA	NA	NA	NA	11	15	NA	NA	NA	NA	NA	9	1	8	10	5	4	10	23	15	5	3	141	NA	2	1	NA	NA	NA	NA	NA	NA	7	1	NA	NA	14	15	NA	NA	1	1	NA	NA	1	21	15	21
510	mml.miR.579	NA	NA	NA	NA	1	3	NA	NA	NA	NA	NA	6	4	2	4	3	1	4	6	7	10	6	20	NA	12	6	NA	NA	NA	NA	NA	NA	1	1	NA	NA	1	1	NA	NA	1	15	NA	NA	13	41	1	6
511	ppy.miR.1227	NA	NA	NA	NA	19	15	NA	NA	NA	NA	NA	51	29	6	36	50	39	148	44	47	15	3	25	NA	18	19	NA	NA	NA	NA	NA	NA	15	25	NA	NA	13	11	NA	NA	33	10	NA	NA	22	46	14	9
512	hsa.miR.424.	NA	NA	NA	NA	68	68	NA	NA	NA	NA	NA	56	20	15	55	49	54	19	58	35	31	34	41	NA	30	45	NA	NA	NA	NA	NA	NA	30	54	NA	NA	84	87	NA	NA	24	26	NA	NA	38	43	54	45
513	hsa.miR.936	NA	NA	NA	NA	44	46	NA	NA	NA	NA	NA	115	108	14	40	9	17	51	249	20	21	28	51	NA	12	16	NA	NA	NA	NA	NA	NA	25	14	NA	NA	64	60	NA	NA	1	19	NA	NA	13	18	458	476
514	ppy.miR.650	NA	NA	NA	NA	16	8	NA	NA	NA	NA	NA	13	12	2	12	7	10	5	7	13	63	1	17	NA	1	1	NA	NA	NA	NA	NA	NA	1	5	NA	NA	1	2	NA	NA	8	9	NA	NA	4	12	6	8
515	hsa.miR.223.	NA	NA	NA	NA	2	1	NA	NA	NA	NA	NA	9	1	9	7	14	70	4	10	4	1	5	9	NA	1	5	NA	NA	NA	NA	NA	NA	1	1	NA	NA	9	14	NA	NA	1	1	NA	NA	1	1	16	11
516	ppy.miR.1179	NA	NA	NA	NA	22	27	NA	NA	NA	NA	NA	18	6	13	9	13	1	6	11	7	5	8	18	NA	17	1	NA	NA	NA	NA	NA	NA	21	12	NA	NA	22	20	NA	NA	20	24	NA	NA	4	12	67	89
517	hsa.miR.4311	NA	NA	NA	NA	24	31	NA	NA	NA	NA	NA	26	7	18	14	5	1	29	36	15	3	5	17	NA	1	1	NA	NA	NA	NA	NA	NA	1	9	NA	NA	26	35	NA	NA	1	1	NA	NA	28	1	57	91
518	hsa.miR.181a.2.	NA	NA	NA	NA	25	27	NA	NA	NA	NA	NA	43	9	87	134	179	189	1	97	147	146	66	121	NA	161	137	NA	NA	NA	NA	NA	NA	163	157	NA	NA	23	20	NA	NA	137	150	NA	NA	105	140	17	14
519	hsa.miR.652	NA	NA	NA	NA	108	100	NA	NA	NA	NA	NA	93	22	20	64	109	79	12	39	123	82	13	68	NA	58	76	NA	NA	NA	NA	NA	NA	89	96	NA	NA	106	100	NA	NA	82	75	NA	NA	71	58	40	41
520	hsa.miR.328	NA	NA	NA	NA	160	165	NA	NA	NA	NA	NA	96	95	21	86	95	96	54	166	107	63	9	104	NA	73	76	NA	NA	NA	NA	NA	NA	95	71	NA	NA	148	141	NA	NA	161	145	NA	NA	265	226	44	36
521	hsa.miR.769.3p	NA	NA	NA	NA	12	14	NA	NA	NA	NA	NA	20	27	2	20	16	28	7	18	27	20	1	22	NA	7	13	NA	NA	NA	NA	NA	NA	21	14	NA	NA	13	16	NA	NA	26	32	NA	NA	1	8	23	13
522	ppa.miR.1	NA	NA	NA	NA	9	1	NA	NA	NA	NA	NA	7	1	4	3	6	1	3	4	7	1	1	4	NA	1	1	NA	NA	NA	NA	NA	NA	8	6	NA	NA	11	1	NA	NA	1	1	NA	NA	1	1	26	33
523	hsa.miR.127.3p	NA	NA	NA	NA	238	252	NA	NA	NA	NA	NA	97	56	11	29	67	39	35	17	69	27	13	22	NA	28	1	NA	NA	NA	NA	NA	NA	50	40	NA	NA	211	218	NA	NA	53	37	NA	NA	61	38	133	155
524	hsa.miR.145.	NA	NA	NA	NA	103	158	NA	NA	NA	NA	NA	21	2	19	12	23	3	23	10	16	2	9	18	NA	1	1	NA	NA	NA	NA	NA	NA	12	1	NA	NA	132	197	NA	NA	20	1	NA	NA	1	11	132	217
525	hsa.miR.1825	NA	NA	NA	NA	54	55	NA	NA	NA	NA	NA	118	54	76	156	113	154	64	266	79	56	120	259	NA	67	67	NA	NA	NA	NA	NA	NA	85	75	NA	NA	86	83	NA	NA	68	66	NA	NA	67	69	48	44
526	hsa.miR.221.	NA	NA	NA	NA	22	26	NA	NA	NA	NA	NA	25	3	36	42	43	31	12	27	23	17	17	39	NA	51	46	NA	NA	NA	NA	NA	NA	65	48	NA	NA	20	23	NA	NA	18	24	NA	NA	3	21	23	22
527	pbi.miR.513c	NA	NA	NA	NA	16	20	NA	NA	NA	NA	NA	15	374	10	12	7	1	9	17	2	1	6	19	NA	13	18	NA	NA	NA	NA	NA	NA	1	1	NA	NA	29	26	NA	NA	1	1	NA	NA	3	3	41	71
528	mml.miR.518b	NA	NA	NA	NA	25	21	NA	NA	NA	NA	NA	35	12	12	32	32	21	38	48	45	18	17	39	NA	25	13	NA	NA	NA	NA	NA	NA	14	8	NA	NA	21	20	NA	NA	5	15	NA	NA	20	22	11	13
529	hsa.miR.665	NA	NA	NA	NA	51	52	NA	NA	NA	NA	NA	132	36	8	75	67	64	65	143	81	23	62	87	NA	41	50	NA	NA	NA	NA	NA	NA	37	48	NA	NA	48	58	NA	NA	24	31	NA	NA	24	22	167	179
530	hsa.miR.2115.	NA	NA	NA	NA	14	10	NA	NA	NA	NA	NA	14	2	1	9	25	6	1	8	17	6	1	9	NA	1	1	NA	NA	NA	NA	NA	NA	1	1	NA	NA	18	19	NA	NA	1	11	NA	NA	1	1	92	48
531	hsa.miR.1208	NA	NA	NA	NA	38	26	NA	NA	NA	NA	NA	211	228	17	39	79	60	30	94	41	35	1	46	NA	225	141	NA	NA	NA	NA	NA	NA	61	54	NA	NA	45	34	NA	NA	85	73	NA	NA	29	31	204	171
532	hsa.miR.664	NA	NA	NA	NA	77	67	NA	NA	NA	NA	NA	51	2	1	34	27	28	11	26	37	5	21	34	NA	1	1	NA	NA	NA	NA	NA	NA	1	24	NA	NA	71	57	NA	NA	16	8	NA	NA	23	15	92	72
533	hsa.miR.500	NA	NA	NA	NA	110	119	NA	NA	NA	NA	NA	33	13	23	45	23	1	28	26	22	27	31	55	NA	24	26	NA	NA	NA	NA	NA	NA	22	20	NA	NA	105	110	NA	NA	20	39	NA	NA	31	35	53	62
534	ptr.miR.661	NA	NA	NA	NA	15	18	NA	NA	NA	NA	NA	18	2	2	16	12	8	10	16	33	2	1	8	NA	1	6	NA	NA	NA	NA	NA	NA	1	1	NA	NA	9	25	NA	NA	11	1	NA	NA	18	1	13	20
535	hsa.miR.34b.	NA	NA	NA	NA	9	9	NA	NA	NA	NA	NA	12	1	7	13	21	32	1	13	18	1	5	13	NA	29	8	NA	NA	NA	NA	NA	NA	34	35	NA	NA	1	1	NA	NA	22	23	NA	NA	28	26	1	1
536	hsa.miR.335	NA	NA	NA	NA	539	310	NA	NA	NA	NA	NA	65	73	1	29	22	32	6	50	66	29	1	29	NA	1	13	NA	NA	NA	NA	NA	NA	1	14	NA	NA	343	200	NA	NA	7	5	NA	NA	1	9	604	374
537	hsa.miR.497	NA	NA	NA	NA	188	231	NA	NA	NA	NA	NA	48	24	14	18	4	1	55	97	14	4	21	32	NA	16	14	NA	NA	NA	NA	NA	NA	1	10	NA	NA	201	237	NA	NA	6	1	NA	NA	1	32	92	93
538	ppy.miR.1273	NA	NA	NA	NA	223	144	NA	NA	NA	NA	NA	56	10	1	13	18	12	1	10	20	1	6	11	NA	1	1	NA	NA	NA	NA	NA	NA	19	3	NA	NA	209	147	NA	NA	18	8	NA	NA	1	1	318	169
539	ggo.miR.187	NA	NA	NA	NA	132	141	NA	NA	NA	NA	NA	108	57	2	14	18	17	19	27	31	1	1	15	NA	12	6	NA	NA	NA	NA	NA	NA	19	1	NA	NA	32	39	NA	NA	13	19	NA	NA	3	12	39	45
540	hsa.miR.1909.	NA	NA	NA	NA	16	14	NA	NA	NA	NA	NA	12	1	11	23	2	7	14	46	4	11	9	40	NA	8	17	NA	NA	NA	NA	NA	NA	1	11	NA	NA	1	12	NA	NA	15	5	NA	NA	1	10	13	10
541	hsa.miR.1914	NA	NA	NA	NA	12	11	NA	NA	NA	NA	NA	19	4	21	35	19	7	14	47	16	39	19	64	NA	23	11	NA	NA	NA	NA	NA	NA	7	7	NA	NA	1	3	NA	NA	19	36	NA	NA	20	65	9	7
542	hsa.miR.1226.	NA	NA	NA	NA	39	18	NA	NA	NA	NA	NA	19	17	1	25	19	13	6	32	29	19	1	22	NA	1	8	NA	NA	NA	NA	NA	NA	1	6	NA	NA	21	18	NA	NA	61	14	NA	NA	1	4	32	17
543	hsa.miR.504	NA	NA	NA	NA	6	1	NA	NA	NA	NA	NA	13	5	3	5	18	13	7	7	37	9	5	10	NA	13	5	NA	NA	NA	NA	NA	NA	4	12	NA	NA	13	15	NA	NA	9	1	NA	NA	1	1	10	16
544	ptr.miR.623	NA	NA	NA	NA	19	21	NA	NA	NA	NA	NA	29	12	5	12	22	10	13	11	32	14	1	14	NA	30	15	NA	NA	NA	NA	NA	NA	8	5	NA	NA	26	18	NA	NA	1	2	NA	NA	21	1	23	30
545	ptr.miR.140	NA	NA	NA	NA	71	94	NA	NA	NA	NA	NA	9	1	1	8	7	5	9	10	4	1	5	19	NA	15	1	NA	NA	NA	NA	NA	NA	25	1	NA	NA	39	46	NA	NA	13	19	NA	NA	9	46	34	51
546	hsa.miR.455.5p	NA	NA	NA	NA	28	31	NA	NA	NA	NA	NA	31	1	18	59	49	65	1	41	56	13	24	42	NA	130	110	NA	NA	NA	NA	NA	NA	178	164	NA	NA	21	20	NA	NA	77	78	NA	NA	66	105	9	8
547	hsa.miR.1914.	NA	NA	NA	NA	21	13	NA	NA	NA	NA	NA	42	22	7	21	42	16	23	25	47	15	1	20	NA	21	21	NA	NA	NA	NA	NA	NA	1	5	NA	NA	7	3	NA	NA	15	12	NA	NA	29	12	18	16
548	mml.miR.198	NA	NA	NA	NA	12	15	NA	NA	NA	NA	NA	20	10	8	15	9	1	23	35	11	4	19	32	NA	12	22	NA	NA	NA	NA	NA	NA	4	10	NA	NA	14	21	NA	NA	3	1	NA	NA	1	17	24	25
549	hsa.miR.3157	NA	NA	NA	NA	43	4	NA	NA	NA	NA	NA	7	1	11	8	6	1	12	9	8	3	6	17	NA	11	25	NA	NA	NA	NA	NA	NA	1	26	NA	NA	3	6	NA	NA	1	1	NA	NA	29	1	11	14
550	hsa.miR.16.2.	NA	NA	NA	NA	31	15	NA	NA	NA	NA	NA	15	6	1	18	14	21	1	13	36	22	1	14	NA	39	4	NA	NA	NA	NA	NA	NA	16	1	NA	NA	55	34	NA	NA	3	1	NA	NA	1	1	90	51
551	hsa.miR.646	NA	NA	NA	NA	11	12	NA	NA	NA	NA	NA	24	3	3	8	33	9	11	3	37	12	1	6	NA	12	1	NA	NA	NA	NA	NA	NA	8	1	NA	NA	8	10	NA	NA	13	1	NA	NA	1	1	9	14
552	hsa.miR.96.	NA	NA	NA	NA	1	1	NA	NA	NA	NA	NA	7	1	5	9	4	1	3	8	3	1	35	11	NA	3	1	NA	NA	NA	NA	NA	NA	8	18	NA	NA	7	2	NA	NA	6	12	NA	NA	2	3	1	1
553	hsa.miR.1298	NA	NA	NA	NA	1	1	NA	NA	NA	NA	NA	6	1	4	10	4	5	4	21	7	1	2	12	NA	1	1	NA	NA	NA	NA	NA	NA	1	4	NA	NA	17	126	NA	NA	1	1	NA	NA	1	2	19	5
554	hsa.miR.512.5p	NA	NA	NA	NA	12	1	NA	NA	NA	NA	NA	8	1	1	4	5	4	1	8	17	8	1	7	NA	1	2	NA	NA	NA	NA	NA	NA	1	2	NA	NA	19	13	NA	NA	1	1	NA	NA	1	1	38	19
555	hsa.miR.650	NA	NA	NA	NA	53	35	NA	NA	NA	NA	NA	196	75	3	25	21	17	10	25	50	19	1	27	NA	1	4	NA	NA	NA	NA	NA	NA	20	16	NA	NA	52	36	NA	NA	1	23	NA	NA	5	3	386	317
556	hsa.miR.361.3p	NA	NA	NA	NA	116	54	NA	NA	NA	NA	NA	45	7	72	69	72	88	29	104	60	86	28	84	NA	115	123	NA	NA	NA	NA	NA	NA	129	139	NA	NA	85	91	NA	NA	47	85	NA	NA	94	60	50	57
557	hsa.miR.95	NA	NA	NA	NA	31	68	NA	NA	NA	NA	NA	10	1	10	14	2	1	12	18	5	1	13	25	NA	1	1	NA	NA	NA	NA	NA	NA	7	30	NA	NA	27	46	NA	NA	1	1	NA	NA	16	10	45	89
558	ppy.miR.1305	NA	NA	NA	NA	20	28	NA	NA	NA	NA	NA	51	22	1	9	12	1	28	21	16	1	5	12	NA	1	1	NA	NA	NA	NA	NA	NA	8	2	NA	NA	29	30	NA	NA	12	1	NA	NA	1	7	63	60
559	hsa.miR.2114.	NA	NA	NA	NA	17	8	NA	NA	NA	NA	NA	12	1	1	12	12	8	1	7	16	9	1	10	NA	1	1	NA	NA	NA	NA	NA	NA	1	1	NA	NA	1	12	NA	NA	1	2	NA	NA	1	1	42	16
560	ppy.miR.508.5p	NA	NA	NA	NA	19	9	NA	NA	NA	NA	NA	16	12	1	7	9	16	4	15	20	9	1	13	NA	1	9	NA	NA	NA	NA	NA	NA	1	1	NA	NA	1	1	NA	NA	7	8	NA	NA	1	1	33	13
561	hsa.miR.302a	NA	NA	NA	NA	7	1	NA	NA	NA	NA	NA	11	1	3	4	11	7	4	6	1	1	2	9	NA	6	1	NA	NA	NA	NA	NA	NA	17	1	NA	NA	8	12	NA	NA	5	80	NA	NA	1	1	1	6
562	hsa.miR.648	NA	NA	NA	NA	25	20	NA	NA	NA	NA	NA	50	11	1	13	36	12	2	12	55	15	1	14	NA	35	10	NA	NA	NA	NA	NA	NA	22	1	NA	NA	27	21	NA	NA	13	1	NA	NA	6	1	44	55
563	hsa.miR.642	NA	NA	NA	NA	6	9	NA	NA	NA	NA	NA	13	13	1	14	26	11	50	5	17	7	1	8	NA	2	9	NA	NA	NA	NA	NA	NA	9	25	NA	NA	4	6	NA	NA	8	2	NA	NA	1	1	2	8
564	hsa.miR.26b.	NA	NA	NA	NA	44	7	NA	NA	NA	NA	NA	8	13	1	7	11	13	2	13	8	2	1	13	NA	1	1	NA	NA	NA	NA	NA	NA	1	1	NA	NA	30	21	NA	NA	1	21	NA	NA	1	1	48	21
565	hsa.miR.206	NA	NA	NA	NA	93	131	NA	NA	NA	NA	NA	229	242	26	24	24	12	47	10	11	9	22	31	NA	11	1	NA	NA	NA	NA	NA	NA	20	4	NA	NA	46	60	NA	NA	1	19	NA	NA	23	18	38	46
566	hsa.miR.3161	NA	NA	NA	NA	3	10	NA	NA	NA	NA	NA	8	5	11	12	9	1	61	19	11	13	9	19	NA	20	5	NA	NA	NA	NA	NA	NA	18	1	NA	NA	17	5	NA	NA	1	9	NA	NA	11	12	13	24
567	hsa.miR.378c	NA	NA	NA	NA	290	254	NA	NA	NA	NA	NA	45	8	4	13	31	11	15	11	35	18	1	9	NA	25	1	NA	NA	NA	NA	NA	NA	24	7	NA	NA	118	111	NA	NA	18	1	NA	NA	10	1	114	124
568	hsa.miR.548q	NA	NA	NA	NA	23	11	NA	NA	NA	NA	NA	80	66	26	43	34	34	229	57	31	27	1	47	NA	268	221	NA	NA	NA	NA	NA	NA	55	82	NA	NA	27	17	NA	NA	78	71	NA	NA	26	49	282	257
569	hsa.miR.3194	NA	NA	NA	NA	50	60	NA	NA	NA	NA	NA	46	12	48	56	40	13	35	35	35	17	31	50	NA	28	20	NA	NA	NA	NA	NA	NA	15	11	NA	NA	68	85	NA	NA	8	12	NA	NA	47	55	104	134
570	hsa.miR.3183	NA	NA	NA	NA	12	12	NA	NA	NA	NA	NA	45	5	20	70	42	36	17	90	70	19	42	61	NA	28	26	NA	NA	NA	NA	NA	NA	11	1	NA	NA	7	6	NA	NA	8	4	NA	NA	44	35	7	10
571	hsa.miR.1202	NA	NA	NA	NA	15	14	NA	NA	NA	NA	NA	30	8	19	36	12	1	28	85	33	50	38	87	NA	38	46	NA	NA	NA	NA	NA	NA	16	10	NA	NA	37	165	NA	NA	12	9	NA	NA	10	47	18	21
572	mml.miR.924	NA	NA	NA	NA	1	8	NA	NA	NA	NA	NA	4	1	3	5	3	1	1	11	2	1	1	8	NA	1	9	NA	NA	NA	NA	NA	NA	7	1	NA	NA	10	37	NA	NA	1	1	NA	NA	1	1	1	1
573	hsa.miR.3137	NA	NA	NA	NA	28	28	NA	NA	NA	NA	NA	18	3	1	14	13	20	2	11	23	1	14	19	NA	4	7	NA	NA	NA	NA	NA	NA	6	1	NA	NA	35	31	NA	NA	10	12	NA	NA	13	1	69	83
574	hsa.miR.378.	NA	NA	NA	NA	112	122	NA	NA	NA	NA	NA	49	16	9	20	39	19	53	13	42	24	4	23	NA	17	1	NA	NA	NA	NA	NA	NA	23	13	NA	NA	92	106	NA	NA	28	28	NA	NA	22	26	56	71
575	hsa.miR.1182	NA	NA	NA	NA	22	20	NA	NA	NA	NA	NA	102	44	38	39	38	7	49	115	38	21	33	54	NA	17	31	NA	NA	NA	NA	NA	NA	16	22	NA	NA	23	23	NA	NA	18	32	NA	NA	39	13	31	37
576	hsa.miR.615.5p	NA	NA	NA	NA	19	16	NA	NA	NA	NA	NA	62	9	13	56	44	38	44	160	63	10	30	82	NA	53	37	NA	NA	NA	NA	NA	NA	33	19	NA	NA	12	11	NA	NA	19	25	NA	NA	62	31	14	8
577	hsa.miR.1305	NA	NA	NA	NA	16	26	NA	NA	NA	NA	NA	22	12	8	9	2	1	24	29	7	1	6	14	NA	1	1	NA	NA	NA	NA	NA	NA	7	1	NA	NA	21	38	NA	NA	2	18	NA	NA	7	1	31	40
578	mml.miR.557	NA	NA	NA	NA	6	1	NA	NA	NA	NA	NA	4	2	7	7	2	1	3	6	4	6	6	13	NA	1	1	NA	NA	NA	NA	NA	NA	1	3	NA	NA	1	2	NA	NA	10	283	NA	NA	1	2	5	9
579	hsa.miR.500b	NA	NA	NA	NA	189	252	NA	NA	NA	NA	NA	62	29	37	43	20	1	35	36	34	37	39	55	NA	38	31	NA	NA	NA	NA	NA	NA	21	46	NA	NA	178	220	NA	NA	27	67	NA	NA	25	45	86	130
580	hsa.miR.135a.	NA	NA	NA	NA	50	29	NA	NA	NA	NA	NA	21	9	1	22	32	12	15	30	1	15	1	25	NA	11	14	NA	NA	NA	NA	NA	NA	1	2	NA	NA	24	19	NA	NA	9	1	NA	NA	28	1	62	49
581	ppy.miR.1255b	NA	NA	NA	NA	27	14	NA	NA	NA	NA	NA	21	4	1	8	13	5	4	10	18	1	1	6	NA	1	1	NA	NA	NA	NA	NA	NA	1	5	NA	NA	18	28	NA	NA	1	1	NA	NA	7	10	47	20
582	hsa.miR.1293	NA	NA	NA	NA	3	4	NA	NA	NA	NA	NA	16	3	1	7	6	3	6	13	10	2	4	84	NA	1	1	NA	NA	NA	NA	NA	NA	10	4	NA	NA	14	8	NA	NA	1	1	NA	NA	1	10	16	1
583	hsa.miR.431.	NA	NA	NA	NA	19	15	NA	NA	NA	NA	NA	20	2	15	20	12	2	18	35	16	1	8	23	NA	1	5	NA	NA	NA	NA	NA	NA	12	6	NA	NA	18	13	NA	NA	1	1	NA	NA	26	1	18	16
584	hsa.miR.503	NA	NA	NA	NA	49	44	NA	NA	NA	NA	NA	52	35	23	42	41	45	42	45	102	53	13	42	NA	34	39	NA	NA	NA	NA	NA	NA	27	31	NA	NA	64	57	NA	NA	78	44	NA	NA	17	39	29	29
585	hsa.miR.1183	NA	NA	NA	NA	15	17	NA	NA	NA	NA	NA	118	112	18	25	9	1	40	64	24	12	19	32	NA	1	5	NA	NA	NA	NA	NA	NA	8	9	NA	NA	16	14	NA	NA	1	5	NA	NA	24	1	26	32
586	hsa.miR.3156	NA	NA	NA	NA	21	19	NA	NA	NA	NA	NA	26	10	16	18	4	1	21	37	10	4	6	28	NA	1	13	NA	NA	NA	NA	NA	NA	10	14	NA	NA	19	23	NA	NA	1	1	NA	NA	44	1	83	76
587	ppy.miR.596	NA	NA	NA	NA	9	4	NA	NA	NA	NA	NA	8	1	13	22	11	10	10	27	15	11	17	30	NA	12	1	NA	NA	NA	NA	NA	NA	3	3	NA	NA	1	4	NA	NA	1	2	NA	NA	20	32	10	10
588	ppy.miR.1910	NA	NA	NA	NA	11	21	NA	NA	NA	NA	NA	32	2	20	22	35	1	30	22	27	1	23	28	NA	15	18	NA	NA	NA	NA	NA	NA	21	19	NA	NA	5	17	NA	NA	14	1	NA	NA	13	17	12	13
589	hsa.miR.3163	NA	NA	NA	NA	10	10	NA	NA	NA	NA	NA	15	7	5	6	4	1	18	22	6	3	12	21	NA	9	9	NA	NA	NA	NA	NA	NA	6	14	NA	NA	15	24	NA	NA	13	5	NA	NA	13	4	25	46
590	hsa.miR.30b.	NA	NA	NA	NA	54	55	NA	NA	NA	NA	NA	52	18	26	33	35	18	3	47	41	34	30	59	NA	37	27	NA	NA	NA	NA	NA	NA	35	15	NA	NA	62	67	NA	NA	46	47	NA	NA	9	7	27	28
591	hsa.miR.3190.5p	NA	NA	NA	NA	7	8	NA	NA	NA	NA	NA	18	6	19	40	20	13	4	14	29	10	19	38	NA	12	23	NA	NA	NA	NA	NA	NA	8	8	NA	NA	1	6	NA	NA	22	19	NA	NA	41	49	10	8
592	hsa.miR.1301	NA	NA	NA	NA	45	50	NA	NA	NA	NA	NA	40	7	58	63	81	33	40	84	92	62	32	86	NA	34	52	NA	NA	NA	NA	NA	NA	45	50	NA	NA	39	38	NA	NA	22	30	NA	NA	30	29	35	32
593	hsa.miR.374a	NA	NA	NA	NA	65	120	NA	NA	NA	NA	NA	25	1	59	78	129	70	15	52	63	46	53	195	NA	72	142	NA	NA	NA	NA	NA	NA	51	159	NA	NA	33	75	NA	NA	40	25	NA	NA	34	14	273	554
594	ptr.miR.596	NA	NA	NA	NA	19	20	NA	NA	NA	NA	NA	41	17	13	24	66	39	62	25	58	12	4	24	NA	10	26	NA	NA	NA	NA	NA	NA	20	17	NA	NA	17	23	NA	NA	11	4	NA	NA	8	18	14	15
595	hsa.miR.617	NA	NA	NA	NA	24	23	NA	NA	NA	NA	NA	24	7	2	16	15	13	4	25	34	1	10	19	NA	11	13	NA	NA	NA	NA	NA	NA	37	2	NA	NA	21	24	NA	NA	9	21	NA	NA	7	1	73	84
596	ptr.miR.586	NA	NA	NA	NA	18	20	NA	NA	NA	NA	NA	57	40	25	44	36	34	149	36	63	18	3	33	NA	22	38	NA	NA	NA	NA	NA	NA	19	25	NA	NA	23	21	NA	NA	36	23	NA	NA	16	26	11	12
597	hsa.miR.3138	NA	NA	NA	NA	3	9	NA	NA	NA	NA	NA	13	1	1	5	22	11	1	9	18	1	5	79	NA	8	1	NA	NA	NA	NA	NA	NA	1	1	NA	NA	19	5	NA	NA	1	1	NA	NA	3	1	23	29
598	hsa.miR.4314	NA	NA	NA	NA	21	48	NA	NA	NA	NA	NA	27	1	16	11	9	1	37	29	11	1	17	22	NA	13	19	NA	NA	NA	NA	NA	NA	11	1	NA	NA	17	46	NA	NA	2	1	NA	NA	48	10	59	179
599	ssy.miR.513c	NA	NA	NA	NA	26	18	NA	NA	NA	NA	NA	14	1	1	6	12	6	1	12	19	1	6	7	NA	1	1	NA	NA	NA	NA	NA	NA	2	1	NA	NA	20	4	NA	NA	3	8	NA	NA	1	1	33	25
600	hsa.miR.196b.	NA	NA	NA	NA	78	78	NA	NA	NA	NA	NA	43	7	3	35	32	18	12	42	60	10	23	32	NA	15	12	NA	NA	NA	NA	NA	NA	14	10	NA	NA	98	90	NA	NA	24	45	NA	NA	11	4	37	35
601	mml.miR.548c	NA	NA	NA	NA	5	1	NA	NA	NA	NA	NA	5	1	5	4	3	1	2	4	8	1	35	5	NA	1	1	NA	NA	NA	NA	NA	NA	1	1	NA	NA	1	1	NA	NA	13	4	NA	NA	1	15	1	1
602	hsa.miR.1972	NA	NA	NA	NA	53	57	NA	NA	NA	NA	NA	34	1	2	20	14	16	5	13	37	1	3	18	NA	26	21	NA	NA	NA	NA	NA	NA	10	1	NA	NA	37	64	NA	NA	4	1	NA	NA	3	10	53	76
603	hsa.miR.216a	NA	NA	NA	NA	6	1	NA	NA	NA	NA	NA	9	1	1	6	12	6	1	2	38	1	4	5	NA	1	1	NA	NA	NA	NA	NA	NA	1	1	NA	NA	1	16	NA	NA	6	12	NA	NA	1	1	8	1
604	hsa.miR.7.1.	NA	NA	NA	NA	42	46	NA	NA	NA	NA	NA	41	5	46	69	73	45	6	36	43	15	16	45	NA	56	72	NA	NA	NA	NA	NA	NA	83	91	NA	NA	44	54	NA	NA	35	49	NA	NA	6	32	36	40
605	ppy.miR.1181	NA	NA	NA	NA	12	12	NA	NA	NA	NA	NA	25	9	37	28	36	5	17	40	23	14	30	51	NA	32	42	NA	NA	NA	NA	NA	NA	24	28	NA	NA	10	6	NA	NA	18	29	NA	NA	12	58	6	10
606	hsa.miR.4260	NA	NA	NA	NA	30	26	NA	NA	NA	NA	NA	51	12	31	23	15	4	27	79	22	24	16	885	NA	52	78	NA	NA	NA	NA	NA	NA	42	34	NA	NA	16	20	NA	NA	13	18	NA	NA	47	59	55	48
607	hsa.miR.3198	NA	NA	NA	NA	19	21	NA	NA	NA	NA	NA	35	2	23	27	31	10	18	43	29	15	24	47	NA	24	14	NA	NA	NA	NA	NA	NA	25	13	NA	NA	16	18	NA	NA	5	19	NA	NA	6	29	27	40
608	hsa.miR.524.5p	NA	NA	NA	NA	10	12	NA	NA	NA	NA	NA	11	1	3	20	13	5	2	14	54	6	1	9	NA	1	14	NA	NA	NA	NA	NA	NA	1	1	NA	NA	1	8	NA	NA	1	3	NA	NA	3	15	28	10
609	hsa.miR.513b	NA	NA	NA	NA	19	15	NA	NA	NA	NA	NA	14	1	1	6	5	10	1	10	22	1	4	9	NA	1	1	NA	NA	NA	NA	NA	NA	5	1	NA	NA	24	32	NA	NA	1	1	NA	NA	1	1	39	47
610	sla.miR.198	NA	NA	NA	NA	53	75	NA	NA	NA	NA	NA	38	8	19	13	12	1	12	45	4	2	15	30	NA	34	17	NA	NA	NA	NA	NA	NA	7	1	NA	NA	61	68	NA	NA	9	9	NA	NA	27	9	110	168
611	hsa.miR.596	NA	NA	NA	NA	12	7	NA	NA	NA	NA	NA	27	14	8	16	25	23	74	18	56	13	2	20	NA	21	25	NA	NA	NA	NA	NA	NA	5	18	NA	NA	8	9	NA	NA	25	17	NA	NA	15	8	11	9
612	hsa.miR.29a.	NA	NA	NA	NA	13	6	NA	NA	NA	NA	NA	17	4	1	15	23	14	1	11	12	8	8	18	NA	50	33	NA	NA	NA	NA	NA	NA	41	16	NA	NA	131	8	NA	NA	17	16	NA	NA	1	1	21	5
613	mml.miR.650b	NA	NA	NA	NA	12	12	NA	NA	NA	NA	NA	22	1	2	15	15	8	1	27	25	5	12	21	NA	26	38	NA	NA	NA	NA	NA	NA	15	1	NA	NA	16	1	NA	NA	36	24	NA	NA	18	8	11	5
614	ppy.miR.1538	NA	NA	NA	NA	6	10	NA	NA	NA	NA	NA	24	2	29	28	29	4	14	18	20	1	12	32	NA	25	30	NA	NA	NA	NA	NA	NA	23	45	NA	NA	2	6	NA	NA	33	52	NA	NA	51	54	8	9
615	hsa.miR.1	NA	NA	NA	NA	11	5	NA	NA	NA	NA	NA	4	1	1	5	4	5	1	8	17	1	1	6	NA	1	1	NA	NA	NA	NA	NA	NA	1	1	NA	NA	4	1	NA	NA	1	1	NA	NA	1	1	32	53
616	ppy.miR.378	NA	NA	NA	NA	320	177	NA	NA	NA	NA	NA	62	98	11	45	40	62	1	26	52	42	1	30	NA	1	2	NA	NA	NA	NA	NA	NA	23	23	NA	NA	153	75	NA	NA	47	37	NA	NA	37	2	150	73
617	hsa.miR.510	NA	NA	NA	NA	13	13	NA	NA	NA	NA	NA	12	1	1	8	9	6	1	16	25	2	1	13	NA	1	1	NA	NA	NA	NA	NA	NA	1	11	NA	NA	21	2	NA	NA	2	4	NA	NA	6	8	49	23
618	mml.miR.934	NA	NA	NA	NA	11	16	NA	NA	NA	NA	NA	10	1	7	6	5	1	4	9	4	1	3	15	NA	1	34	NA	NA	NA	NA	NA	NA	7	1	NA	NA	15	103	NA	NA	1	1	NA	NA	1	1	8	10
619	ptr.miR.520c	NA	NA	NA	NA	5	8	NA	NA	NA	NA	NA	6	3	4	5	4	1	1	7	1	1	4	17	NA	5	1	NA	NA	NA	NA	NA	NA	4	112	NA	NA	7	7	NA	NA	1	9	NA	NA	1	33	14	17
620	hsa.miR.595	NA	NA	NA	NA	23	35	NA	NA	NA	NA	NA	29	23	14	13	10	1	24	27	6	5	17	21	NA	7	1	NA	NA	NA	NA	NA	NA	19	4	NA	NA	11	29	NA	NA	17	21	NA	NA	1	1	29	67
621	ppy.miR.1237	NA	NA	NA	NA	34	33	NA	NA	NA	NA	NA	93	31	24	58	75	54	173	71	150	43	9	65	NA	32	27	NA	NA	NA	NA	NA	NA	39	25	NA	NA	19	24	NA	NA	58	16	NA	NA	46	32	16	13
622	hsa.miR.129.5p	NA	NA	NA	NA	22	19	NA	NA	NA	NA	NA	62	22	24	28	6	13	25	74	16	4	13	30	NA	20	14	NA	NA	NA	NA	NA	NA	27	9	NA	NA	13	21	NA	NA	10	1	NA	NA	1	15	35	30
623	ggo.miR.198	NA	NA	NA	NA	37	27	NA	NA	NA	NA	NA	98	26	1	11	25	20	11	48	34	1	10	23	NA	27	13	NA	NA	NA	NA	NA	NA	19	8	NA	NA	35	29	NA	NA	22	15	NA	NA	16	23	67	50
624	mml.miR.1232	NA	NA	NA	NA	24	28	NA	NA	NA	NA	NA	50	11	49	50	30	6	50	102	34	9	45	69	NA	23	40	NA	NA	NA	NA	NA	NA	19	22	NA	NA	17	24	NA	NA	18	22	NA	NA	46	39	11	15
625	hsa.miR.370	NA	NA	NA	NA	35	38	NA	NA	NA	NA	NA	19	1	21	24	15	10	4	27	17	11	26	36	NA	17	27	NA	NA	NA	NA	NA	NA	19	21	NA	NA	20	23	NA	NA	11	8	NA	NA	22	15	54	79
626	hsa.miR.338.3p	NA	NA	NA	NA	35	17	NA	NA	NA	NA	NA	9	5	1	12	9	10	1	5	18	5	1	8	NA	1	1	NA	NA	NA	NA	NA	NA	1	9	NA	NA	27	7	NA	NA	12	1	NA	NA	1	1	40	12
627	hsa.miR.3177	NA	NA	NA	NA	68	58	NA	NA	NA	NA	NA	69	23	5	60	33	15	6	33	66	30	4	49	NA	39	38	NA	NA	NA	NA	NA	NA	16	22	NA	NA	55	45	NA	NA	18	1	NA	NA	42	43	109	106
628	hsa.miR.3162	NA	NA	NA	NA	9	12	NA	NA	NA	NA	NA	44	31	17	17	15	3	20	45	9	7	11	23	NA	22	10	NA	NA	NA	NA	NA	NA	16	4	NA	NA	21	13	NA	NA	9	14	NA	NA	20	13	23	40
629	hsa.miR.140.5p	NA	NA	NA	NA	114	142	NA	NA	NA	NA	NA	29	2	11	34	49	23	16	22	40	2	24	30	NA	11	9	NA	NA	NA	NA	NA	NA	18	5	NA	NA	103	122	NA	NA	33	17	NA	NA	37	36	36	51
630	hsa.miR.636	NA	NA	NA	NA	29	30	NA	NA	NA	NA	NA	43	20	74	62	38	6	72	115	37	25	46	106	NA	68	52	NA	NA	NA	NA	NA	NA	38	39	NA	NA	18	19	NA	NA	40	36	NA	NA	43	35	12	12
631	hsa.miR.324.3p	NA	NA	NA	NA	50	40	NA	NA	NA	NA	NA	79	69	20	67	47	43	51	114	63	33	4	73	NA	39	31	NA	NA	NA	NA	NA	NA	37	28	NA	NA	34	29	NA	NA	11	36	NA	NA	15	21	32	32
632	ptr.miR.1225	NA	NA	NA	NA	29	29	NA	NA	NA	NA	NA	67	28	12	73	74	90	48	201	75	59	55	130	NA	40	59	NA	NA	NA	NA	NA	NA	44	60	NA	NA	24	25	NA	NA	39	50	NA	NA	56	63	19	12
633	hsa.miR.1225.3p	NA	NA	NA	NA	23	16	NA	NA	NA	NA	NA	41	33	7	35	41	34	37	34	45	27	3	57	NA	29	38	NA	NA	NA	NA	NA	NA	16	27	NA	NA	12	8	NA	NA	34	24	NA	NA	22	38	10	8
634	hsa.miR.3176	NA	NA	NA	NA	25	18	NA	NA	NA	NA	NA	23	6	6	39	31	15	1	23	41	19	3	30	NA	12	16	NA	NA	NA	NA	NA	NA	12	11	NA	NA	9	3	NA	NA	2	1	NA	NA	15	11	18	14
635	mml.miR.548f	NA	NA	NA	NA	1	1	NA	NA	NA	NA	NA	5	1	6	10	1	2	1	8	7	4	5	10	NA	5	7	NA	NA	NA	NA	NA	NA	4	1	NA	NA	1	1	NA	NA	17	22	NA	NA	4	34	1	7
636	hsa.miR.15b.	NA	NA	NA	NA	1	4	NA	NA	NA	NA	NA	8	4	1	15	9	15	1	13	32	24	1	10	NA	16	10	NA	NA	NA	NA	NA	NA	1	1	NA	NA	17	8	NA	NA	16	28	NA	NA	1	1	49	15
637	mne.miR.140	NA	NA	NA	NA	73	105	NA	NA	NA	NA	NA	15	1	15	20	10	1	12	28	11	1	8	32	NA	14	31	NA	NA	NA	NA	NA	NA	11	19	NA	NA	45	72	NA	NA	7	4	NA	NA	22	31	31	32
638	hsa.miR.4315	NA	NA	NA	NA	17	36	NA	NA	NA	NA	NA	24	1	19	16	13	1	25	38	9	2	20	26	NA	21	5	NA	NA	NA	NA	NA	NA	8	7	NA	NA	15	25	NA	NA	1	1	NA	NA	20	9	41	82
639	hsa.miR.612	NA	NA	NA	NA	79	74	NA	NA	NA	NA	NA	86	21	69	266	57	39	9	166	127	30	18	112	NA	270	205	NA	NA	NA	NA	NA	NA	139	105	NA	NA	42	26	NA	NA	237	159	NA	NA	51	91	104	85
640	mml.miR.211	NA	NA	NA	NA	42	9	NA	NA	NA	NA	NA	17	13	1	8	9	4	1	1	26	4	1	7	NA	1	2	NA	NA	NA	NA	NA	NA	1	1	NA	NA	13	5	NA	NA	5	3	NA	NA	7	1	108	53
641	hsa.miR.4279	NA	NA	NA	NA	18	14	NA	NA	NA	NA	NA	35	7	3	16	48	17	31	28	47	17	2	11	NA	26	1	NA	NA	NA	NA	NA	NA	17	1	NA	NA	16	16	NA	NA	17	8	NA	NA	15	1	16	14
642	hsa.miR.501.5p	NA	NA	NA	NA	73	62	NA	NA	NA	NA	NA	26	24	9	22	32	22	104	25	69	28	16	16	NA	9	26	NA	NA	NA	NA	NA	NA	14	25	NA	NA	69	63	NA	NA	63	35	NA	NA	1	22	43	36
643	hsa.miR.566	NA	NA	NA	NA	16	20	NA	NA	NA	NA	NA	28	2	1	16	24	27	5	33	21	6	16	24	NA	12	15	NA	NA	NA	NA	NA	NA	22	15	NA	NA	99	17	NA	NA	16	1	NA	NA	7	5	20	29
644	hsa.miR.198	NA	NA	NA	NA	21	25	NA	NA	NA	NA	NA	30	8	1	13	9	6	3	23	25	1	11	12	NA	14	8	NA	NA	NA	NA	NA	NA	3	1	NA	NA	32	18	NA	NA	6	4	NA	NA	1	2	48	39
645	ppy.miR.1913	NA	NA	NA	NA	16	31	NA	NA	NA	NA	NA	42	14	42	51	33	2	73	38	30	2	50	65	NA	20	31	NA	NA	NA	NA	NA	NA	25	20	NA	NA	15	22	NA	NA	21	9	NA	NA	38	40	10	17
646	hsa.miR.4317	NA	NA	NA	NA	24	35	NA	NA	NA	NA	NA	36	11	44	56	33	1	67	105	31	11	78	104	NA	61	63	NA	NA	NA	NA	NA	NA	29	28	NA	NA	20	24	NA	NA	4	24	NA	NA	43	70	173	248
647	hsa.miR.485.5p	NA	NA	NA	NA	24	35	NA	NA	NA	NA	NA	25	3	5	11	8	13	18	17	27	1	8	17	NA	3	1	NA	NA	NA	NA	NA	NA	22	12	NA	NA	24	34	NA	NA	18	1	NA	NA	1	4	22	34
648	hsa.miR.342.5p	NA	NA	NA	NA	34	32	NA	NA	NA	NA	NA	51	7	7	50	59	63	5	42	70	22	31	53	NA	26	34	NA	NA	NA	NA	NA	NA	41	57	NA	NA	27	27	NA	NA	53	57	NA	NA	69	36	22	18
649	ppy.miR.921	NA	NA	NA	NA	40	20	NA	NA	NA	NA	NA	30	4	1	25	17	10	1	20	26	23	1	28	NA	25	30	NA	NA	NA	NA	NA	NA	21	1	NA	NA	26	15	NA	NA	7	11	NA	NA	1	44	96	45
650	hsa.miR.3151	NA	NA	NA	NA	15	19	NA	NA	NA	NA	NA	31	4	32	44	43	30	16	85	32	23	17	91	NA	78	94	NA	NA	NA	NA	NA	NA	29	34	NA	NA	21	23	NA	NA	1	16	NA	NA	93	68	28	21
651	ppy.miR.144	NA	NA	NA	NA	1	5	NA	NA	NA	NA	NA	9	1	2	3	6	1	2	3	7	1	2	5	NA	1	1	NA	NA	NA	NA	NA	NA	11	1	NA	NA	1	8	NA	NA	1	1	NA	NA	1	1	22	39
652	hsa.miR.519e.	NA	NA	NA	NA	17	24	NA	NA	NA	NA	NA	13	2	9	7	1	1	5	1	8	2	8	29	NA	2	1	NA	NA	NA	NA	NA	NA	6	7	NA	NA	20	45	NA	NA	16	1	NA	NA	1	20	24	64
653	hsa.miR.29b.2.	NA	NA	NA	NA	180	136	NA	NA	NA	NA	NA	87	33	4	46	41	46	1	37	33	21	16	47	NA	53	37	NA	NA	NA	NA	NA	NA	47	39	NA	NA	140	114	NA	NA	42	48	NA	NA	32	23	56	45
654	hsa.miR.1201	NA	NA	NA	NA	105	154	NA	NA	NA	NA	NA	15	1	16	14	16	1	10	11	10	10	12	20	NA	9	1	NA	NA	NA	NA	NA	NA	15	1	NA	NA	167	206	NA	NA	1	4	NA	NA	1	5	54	92
655	hsa.miR.3190.3p	NA	NA	NA	NA	9	7	NA	NA	NA	NA	NA	19	7	17	46	15	14	7	39	26	9	17	43	NA	20	21	NA	NA	NA	NA	NA	NA	1	17	NA	NA	2	7	NA	NA	4	9	NA	NA	26	43	12	8
656	hsa.miR.337.5p	NA	NA	NA	NA	52	31	NA	NA	NA	NA	NA	21	5	1	18	13	15	1	11	22	12	1	19	NA	1	1	NA	NA	NA	NA	NA	NA	10	8	NA	NA	33	20	NA	NA	10	15	NA	NA	1	2	50	21
657	hsa.miR.27b.	NA	NA	NA	NA	29	17	NA	NA	NA	NA	NA	13	25	1	17	22	26	1	14	15	11	1	18	NA	4	8	NA	NA	NA	NA	NA	NA	21	13	NA	NA	35	9	NA	NA	1	13	NA	NA	1	1	29	9
658	hsa.miR.136.	NA	NA	NA	NA	22	18	NA	NA	NA	NA	NA	8	1	2	10	22	10	3	13	10	1	1	10	NA	1	1	NA	NA	NA	NA	NA	NA	1	2	NA	NA	22	13	NA	NA	3	1	NA	NA	1	1	52	38
659	hsa.miR.3132	NA	NA	NA	NA	8	1	NA	NA	NA	NA	NA	10	3	1	9	9	9	7	10	16	1	1	7	NA	1	1	NA	NA	NA	NA	NA	NA	1	3	NA	NA	20	10	NA	NA	1	1	NA	NA	10	18	61	22
660	hsa.miR.659	NA	NA	NA	NA	33	26	NA	NA	NA	NA	NA	87	32	1	40	51	46	15	63	62	16	24	50	NA	40	29	NA	NA	NA	NA	NA	NA	52	27	NA	NA	34	33	NA	NA	18	23	NA	NA	1	14	46	33
661	hsa.miR.3164	NA	NA	NA	NA	9	24	NA	NA	NA	NA	NA	10	1	10	6	4	1	14	11	4	1	16	18	NA	12	15	NA	NA	NA	NA	NA	NA	19	10	NA	NA	17	24	NA	NA	7	1	NA	NA	12	18	51	127
662	hsa.let.7f.2.	NA	NA	NA	NA	92	31	NA	NA	NA	NA	NA	12	2	1	13	14	11	1	16	1	2	1	13	NA	1	1	NA	NA	NA	NA	NA	NA	1	8	NA	NA	86	27	NA	NA	1	3	NA	NA	1	1	232	54
663	hsa.miR.125b.1.	NA	NA	NA	NA	5	8	NA	NA	NA	NA	NA	11	1	8	4	8	8	5	71	1	1	8	11	NA	9	1	NA	NA	NA	NA	NA	NA	3	2	NA	NA	8	2	NA	NA	1	1	NA	NA	4	4	6	2
664	hsa.miR.761	NA	NA	NA	NA	15	25	NA	NA	NA	NA	NA	21	3	10	13	13	1	14	13	17	1	15	22	NA	4	3	NA	NA	NA	NA	NA	NA	19	5	NA	NA	13	28	NA	NA	9	9	NA	NA	1	15	24	45
665	hsa.miR.1271	NA	NA	NA	NA	54	34	NA	NA	NA	NA	NA	40	27	7	35	32	25	127	40	48	17	4	19	NA	40	19	NA	NA	NA	NA	NA	NA	32	20	NA	NA	43	33	NA	NA	26	19	NA	NA	1	13	37	15
666	hsa.miR.337.3p	NA	NA	NA	NA	28	13	NA	NA	NA	NA	NA	7	5	1	7	8	11	1	8	15	3	1	9	NA	1	1	NA	NA	NA	NA	NA	NA	1	1	NA	NA	1	4	NA	NA	1	1	NA	NA	1	1	232	60
667	hsa.miR.2276	NA	NA	NA	NA	11	12	NA	NA	NA	NA	NA	34	3	26	22	20	6	16	27	16	6	21	31	NA	19	41	NA	NA	NA	NA	NA	NA	12	15	NA	NA	11	11	NA	NA	6	1	NA	NA	8	29	15	19
668	ppy.miR.617	NA	NA	NA	NA	5	1	NA	NA	NA	NA	NA	13	3	12	10	9	1	15	4	8	10	15	19	NA	14	1	NA	NA	NA	NA	NA	NA	13	1	NA	NA	5	10	NA	NA	14	28	NA	NA	29	7	26	43
669	ppy.miR.133a	NA	NA	NA	NA	21	31	NA	NA	NA	NA	NA	37	8	19	22	33	16	54	49	29	2	14	29	NA	11	6	NA	NA	NA	NA	NA	NA	22	15	NA	NA	18	32	NA	NA	21	3	NA	NA	4	2	16	21
670	hsa.miR.532.3p	NA	NA	NA	NA	860	557	NA	NA	NA	NA	NA	129	33	22	69	67	48	1	106	62	12	15	46	NA	69	41	NA	NA	NA	NA	NA	NA	60	39	NA	NA	882	537	NA	NA	13	15	NA	NA	16	34	368	235
671	hsa.miR.3152	NA	NA	NA	NA	24	24	NA	NA	NA	NA	NA	18	6	9	9	20	16	15	41	10	3	6	46	NA	67	62	NA	NA	NA	NA	NA	NA	41	24	NA	NA	49	41	NA	NA	1	10	NA	NA	35	28	60	47
672	hsa.miR.671.3p	NA	NA	NA	NA	17	18	NA	NA	NA	NA	NA	51	6	17	62	64	34	15	38	61	17	38	62	NA	43	40	NA	NA	NA	NA	NA	NA	47	45	NA	NA	16	18	NA	NA	33	31	NA	NA	23	48	9	11
673	hsa.miR.608	NA	NA	NA	NA	39	23	NA	NA	NA	NA	NA	25	7	1	12	12	8	4	13	35	5	1	212	NA	13	16	NA	NA	NA	NA	NA	NA	4	3	NA	NA	20	14	NA	NA	7	9	NA	NA	4	1	62	31
674	hsa.miR.3153	NA	NA	NA	NA	9	1	NA	NA	NA	NA	NA	10	1	7	3	6	1	4	11	8	1	2	9	NA	9	16	NA	NA	NA	NA	NA	NA	1	4	NA	NA	19	12	NA	NA	2	1	NA	NA	19	1	20	38
675	hsa.miR.25.	NA	NA	NA	NA	25	12	NA	NA	NA	NA	NA	24	23	3	14	23	21	1	15	36	17	1	20	NA	22	10	NA	NA	NA	NA	NA	NA	14	1	NA	NA	20	16	NA	NA	12	39	NA	NA	1	1	29	17
676	hsa.miR.144.	NA	NA	NA	NA	8	1	NA	NA	NA	NA	NA	11	1	7	4	16	1	11	3	10	1	4	7	NA	1	1	NA	NA	NA	NA	NA	NA	1	1	NA	NA	7	1	NA	NA	7	1	NA	NA	1	2	29	51
677	hsa.miR.1203	NA	NA	NA	NA	22	27	NA	NA	NA	NA	NA	18	4	22	36	12	1	27	27	23	38	23	64	NA	3	20	NA	NA	NA	NA	NA	NA	8	10	NA	NA	19	25	NA	NA	11	16	NA	NA	1	22	49	57
678	ppy.miR.636	NA	NA	NA	NA	16	13	NA	NA	NA	NA	NA	37	22	7	27	36	18	20	21	36	28	1	26	NA	38	19	NA	NA	NA	NA	NA	NA	25	10	NA	NA	8	5	NA	NA	11	9	NA	NA	4	22	15	9
679	ptr.miR.339	NA	NA	NA	NA	109	105	NA	NA	NA	NA	NA	28	13	31	33	31	20	40	31	28	35	18	83	NA	45	41	NA	NA	NA	NA	NA	NA	43	45	NA	NA	98	84	NA	NA	24	55	NA	NA	59	77	41	36
680	hsa.miR.124.	NA	NA	NA	NA	6	4	NA	NA	NA	NA	NA	8	1	1	9	5	7	42	18	7	12	6	16	NA	1	1	NA	NA	NA	NA	NA	NA	1	15	NA	NA	7	7	NA	NA	10	1	NA	NA	15	19	3	2
681	hsa.miR.219.1.3p	NA	NA	NA	NA	6	5	NA	NA	NA	NA	NA	20	4	9	21	18	16	12	15	21	7	19	22	NA	7	21	NA	NA	NA	NA	NA	NA	1	9	NA	NA	4	8	NA	NA	13	48	NA	NA	25	14	10	3
682	ppy.miR.1468	NA	NA	NA	NA	1	3	NA	NA	NA	NA	NA	9	1	6	6	10	1	2	5	10	1	3	47	NA	5	1	NA	NA	NA	NA	NA	NA	4	1	NA	NA	8	12	NA	NA	2	1	NA	NA	1	1	11	12
683	hsa.miR.452	NA	NA	NA	NA	260	214	NA	NA	NA	NA	NA	34	3	1	24	33	28	1	20	24	8	14	18	NA	13	3	NA	NA	NA	NA	NA	NA	18	14	NA	NA	210	171	NA	NA	9	9	NA	NA	5	17	51	40
684	hsa.miR.1323	NA	NA	NA	NA	51	47	NA	NA	NA	NA	NA	52	22	3	18	54	11	24	49	2	18	1	36	NA	35	24	NA	NA	NA	NA	NA	NA	13	16	NA	NA	82	60	NA	NA	26	1	NA	NA	81	23	90	77
685	hsa.miR.2355	NA	NA	NA	NA	12	10	NA	NA	NA	NA	NA	27	2	32	37	32	5	35	33	14	137	32	46	NA	36	31	NA	NA	NA	NA	NA	NA	35	49	NA	NA	10	18	NA	NA	25	27	NA	NA	3	30	8	7
686	hsa.miR.339.5p	NA	NA	NA	NA	156	103	NA	NA	NA	NA	NA	38	16	6	40	33	36	1	22	43	21	16	46	NA	51	24	NA	NA	NA	NA	NA	NA	60	48	NA	NA	97	70	NA	NA	36	26	NA	NA	30	8	62	40
687	hsa.miR.1247	NA	NA	NA	NA	20	21	NA	NA	NA	NA	NA	35	7	3	34	39	47	30	56	26	31	17	51	NA	25	20	NA	NA	NA	NA	NA	NA	24	24	NA	NA	22	19	NA	NA	20	21	NA	NA	18	22	11	9
688	hsa.miR.4296	NA	NA	NA	NA	12	19	NA	NA	NA	NA	NA	35	4	7	22	16	11	22	35	29	3	19	22	NA	21	4	NA	NA	NA	NA	NA	NA	4	1	NA	NA	15	14	NA	NA	7	8	NA	NA	29	1	17	27
689	hsa.miR.1321	NA	NA	NA	NA	36	14	NA	NA	NA	NA	NA	18	17	1	13	28	11	8	18	1	11	1	13	NA	1	1	NA	NA	NA	NA	NA	NA	1	1	NA	NA	1	12	NA	NA	15	1	NA	NA	1	2	74	22
690	hsa.miR.3170	NA	NA	NA	NA	33	15	NA	NA	NA	NA	NA	13	9	1	10	17	4	1	11	23	9	1	10	NA	1	1	NA	NA	NA	NA	NA	NA	8	1	NA	NA	9	4	NA	NA	1	12	NA	NA	1	1	48	22
691	hsa.miR.641	NA	NA	NA	NA	14	13	NA	NA	NA	NA	NA	36	23	14	44	90	47	115	15	63	32	2	47	NA	37	40	NA	NA	NA	NA	NA	NA	39	42	NA	NA	18	11	NA	NA	58	38	NA	NA	5	41	8	9
692	hsa.miR.2277	NA	NA	NA	NA	14	16	NA	NA	NA	NA	NA	32	6	45	39	28	7	35	47	20	13	30	46	NA	30	32	NA	NA	NA	NA	NA	NA	12	28	NA	NA	9	11	NA	NA	20	8	NA	NA	25	35	10	7
693	hsa.miR.450a	NA	NA	NA	NA	13	8	NA	NA	NA	NA	NA	6	3	1	10	10	7	1	8	19	5	2	10	NA	1	1	NA	NA	NA	NA	NA	NA	5	10	NA	NA	37	7	NA	NA	1	7	NA	NA	1	6	192	50
694	hsa.miR.330.3p	NA	NA	NA	NA	28	19	NA	NA	NA	NA	NA	28	23	9	37	37	47	1	32	90	54	5	53	NA	50	47	NA	NA	NA	NA	NA	NA	70	60	NA	NA	35	19	NA	NA	100	93	NA	NA	99	72	12	6
695	hsa.miR.653	NA	NA	NA	NA	39	23	NA	NA	NA	NA	NA	17	1	1	10	20	8	1	9	22	6	1	10	NA	1	1	NA	NA	NA	NA	NA	NA	1	1	NA	NA	15	19	NA	NA	3	6	NA	NA	1	2	76	45
696	hsa.miR.1266	NA	NA	NA	NA	5	9	NA	NA	NA	NA	NA	12	1	10	7	7	1	15	20	10	1	11	23	NA	8	18	NA	NA	NA	NA	NA	NA	5	4	NA	NA	9	7	NA	NA	20	1	NA	NA	24	40	7	18
697	hsa.miR.130b.	NA	NA	NA	NA	20	7	NA	NA	NA	NA	NA	13	9	2	14	44	19	22	6	1	21	1	14	NA	10	4	NA	NA	NA	NA	NA	NA	1	11	NA	NA	3	1	NA	NA	34	4	NA	NA	11	6	9	3
698	ppy.miR.1914	NA	NA	NA	NA	7	12	NA	NA	NA	NA	NA	12	5	13	12	23	1	8	6	14	1	18	101	NA	10	15	NA	NA	NA	NA	NA	NA	23	5	NA	NA	4	1	NA	NA	19	1	NA	NA	22	4	9	6
699	hsa.miR.766	NA	NA	NA	NA	23	18	NA	NA	NA	NA	NA	58	58	7	31	32	33	35	42	41	26	1	32	NA	24	20	NA	NA	NA	NA	NA	NA	20	26	NA	NA	12	15	NA	NA	38	33	NA	NA	21	2	12	11
700	hsa.miR.125a.3p	NA	NA	NA	NA	49	51	NA	NA	NA	NA	NA	63	16	49	38	39	45	21	72	53	57	42	111	NA	46	59	NA	NA	NA	NA	NA	NA	56	50	NA	NA	55	56	NA	NA	48	44	NA	NA	77	71	104	106
701	hsa.miR.326	NA	NA	NA	NA	20	12	NA	NA	NA	NA	NA	22	17	3	26	28	29	4	17	34	9	1	21	NA	21	6	NA	NA	NA	NA	NA	NA	19	17	NA	NA	12	14	NA	NA	6	10	NA	NA	4	1	8	6
702	hsa.miR.663b	NA	NA	NA	NA	18	16	NA	NA	NA	NA	NA	34	4	4	36	32	22	12	23	39	8	20	30	NA	16	17	NA	NA	NA	NA	NA	NA	11	19	NA	NA	15	8	NA	NA	1	3	NA	NA	4	15	12	9
703	hsa.miR.624.	NA	NA	NA	NA	5	5	NA	NA	NA	NA	NA	3	1	2	5	3	1	1	7	11	1	1	48	NA	1	1	NA	NA	NA	NA	NA	NA	1	7	NA	NA	8	8	NA	NA	1	1	NA	NA	1	1	10	1
704	hsa.miR.769.5p	NA	NA	NA	NA	31	26	NA	NA	NA	NA	NA	30	25	3	25	34	33	1	27	37	26	1	20	NA	9	15	NA	NA	NA	NA	NA	NA	28	10	NA	NA	34	29	NA	NA	46	41	NA	NA	17	16	51	28
705	hsa.miR.3130.3p	NA	NA	NA	NA	48	28	NA	NA	NA	NA	NA	9	2	1	10	14	13	2	17	21	1	1	120	NA	1	9	NA	NA	NA	NA	NA	NA	1	1	NA	NA	37	31	NA	NA	1	1	NA	NA	1	12	273	138
706	hsa.miR.323.3p	NA	NA	NA	NA	11	14	NA	NA	NA	NA	NA	17	3	28	19	20	1	29	18	7	1	16	26	NA	8	1	NA	NA	NA	NA	NA	NA	21	16	NA	NA	10	1	NA	NA	11	10	NA	NA	31	22	12	26
707	hsa.miR.921	NA	NA	NA	NA	18	22	NA	NA	NA	NA	NA	25	6	5	19	8	13	5	19	17	2	8	14	NA	6	1	NA	NA	NA	NA	NA	NA	19	2	NA	NA	12	20	NA	NA	13	1	NA	NA	5	7	26	41
708	mml.miR.625	NA	NA	NA	NA	23	14	NA	NA	NA	NA	NA	18	5	1	13	26	21	1	31	19	19	1	46	NA	20	36	NA	NA	NA	NA	NA	NA	2	30	NA	NA	54	23	NA	NA	1	5	NA	NA	1	26	56	11
709	hsa.miR.125b.2.	NA	NA	NA	NA	53	53	NA	NA	NA	NA	NA	19	4	31	19	18	15	26	40	6	12	9	28	NA	19	17	NA	NA	NA	NA	NA	NA	25	17	NA	NA	72	70	NA	NA	13	1	NA	NA	6	8	34	41
710	hsa.miR.4300	NA	NA	NA	NA	35	35	NA	NA	NA	NA	NA	30	9	11	24	13	17	15	35	22	4	14	31	NA	1	11	NA	NA	NA	NA	NA	NA	4	2	NA	NA	24	33	NA	NA	2	15	NA	NA	27	1	79	109
711	ptr.miR.1227	NA	NA	NA	NA	9	13	NA	NA	NA	NA	NA	27	8	2	21	38	44	31	33	24	18	14	181	NA	13	35	NA	NA	NA	NA	NA	NA	25	36	NA	NA	14	9	NA	NA	1	18	NA	NA	18	19	14	9
712	hsa.miR.4319	NA	NA	NA	NA	21	21	NA	NA	NA	NA	NA	28	17	20	21	12	1	25	38	11	2	17	23	NA	6	1	NA	NA	NA	NA	NA	NA	12	4	NA	NA	11	16	NA	NA	1	9	NA	NA	5	13	11	12
713	hsa.miR.340.	NA	NA	NA	NA	24	17	NA	NA	NA	NA	NA	19	1	8	46	44	51	1	34	61	30	25	45	NA	79	65	NA	NA	NA	NA	NA	NA	86	91	NA	NA	22	15	NA	NA	24	31	NA	NA	37	22	22	19
714	ppy.miR.541	NA	NA	NA	NA	3	4	NA	NA	NA	NA	NA	23	3	2	12	7	15	3	10	13	4	8	13	NA	6	1	NA	NA	NA	NA	NA	NA	4	1	NA	NA	2	10	NA	NA	4	8	NA	NA	17	8	11	13
715	hsa.miR.668	NA	NA	NA	NA	12	13	NA	NA	NA	NA	NA	36	7	5	49	41	25	27	25	52	17	22	42	NA	10	26	NA	NA	NA	NA	NA	NA	13	37	NA	NA	8	20	NA	NA	21	14	NA	NA	20	58	14	16
716	hsa.miR.610	NA	NA	NA	NA	25	18	NA	NA	NA	NA	NA	14	1	1	13	11	6	9	20	26	7	1	14	NA	1	14	NA	NA	NA	NA	NA	NA	1	3	NA	NA	22	16	NA	NA	1	6	NA	NA	5	1	117	45
717	hsa.let.7a.	NA	NA	NA	NA	30	8	NA	NA	NA	NA	NA	7	6	1	10	8	6	5	6	1	6	1	7	NA	17	1	NA	NA	NA	NA	NA	NA	1	9	NA	NA	20	6	NA	NA	1	1	NA	NA	1	1	69	26
718	hsa.miR.3186.3p	NA	NA	NA	NA	20	19	NA	NA	NA	NA	NA	17	1	5	19	22	9	3	24	17	1	13	19	NA	4	1	NA	NA	NA	NA	NA	NA	9	1	NA	NA	13	11	NA	NA	1	3	NA	NA	1	11	40	46
719	hsa.miR.433	NA	NA	NA	NA	67	29	NA	NA	NA	NA	NA	19	23	1	25	12	12	1	12	34	20	1	23	NA	1	6	NA	NA	NA	NA	NA	NA	1	15	NA	NA	58	26	NA	NA	1	18	NA	NA	5	21	65	21
720	ppy.miR.1233	NA	NA	NA	NA	15	13	NA	NA	NA	NA	NA	30	12	9	17	32	20	77	15	46	9	2	12	NA	9	6	NA	NA	NA	NA	NA	NA	18	9	NA	NA	4	6	NA	NA	10	1	NA	NA	3	6	12	8
721	mml.miR.1240	NA	NA	NA	NA	13	24	NA	NA	NA	NA	NA	29	11	25	30	24	11	24	1	26	2	31	33	NA	23	45	NA	NA	NA	NA	NA	NA	25	32	NA	NA	17	39	NA	NA	21	8	NA	NA	8	38	13	18
722	hsa.miR.877.	NA	NA	NA	NA	6	8	NA	NA	NA	NA	NA	28	22	2	23	33	34	6	26	22	23	4	26	NA	15	22	NA	NA	NA	NA	NA	NA	15	24	NA	NA	10	11	NA	NA	17	1	NA	NA	13	4	8	5
723	hsa.miR.129.3p	NA	NA	NA	NA	21	15	NA	NA	NA	NA	NA	33	6	4	37	20	14	22	52	28	9	16	39	NA	18	16	NA	NA	NA	NA	NA	NA	71	17	NA	NA	27	23	NA	NA	21	16	NA	NA	22	21	75	69
724	hsa.let.7a.2.	NA	NA	NA	NA	36	20	NA	NA	NA	NA	NA	10	12	2	21	23	19	38	26	1	11	2	18	NA	23	8	NA	NA	NA	NA	NA	NA	10	5	NA	NA	27	27	NA	NA	24	19	NA	NA	1	7	23	17
725	hsa.miR.493.	NA	NA	NA	NA	1	14	NA	NA	NA	NA	NA	7	2	9	7	6	4	2	11	5	1	9	16	NA	4	1	NA	NA	NA	NA	NA	NA	7	7	NA	NA	14	14	NA	NA	5	1	NA	NA	1	1	56	72
726	hsa.miR.514	NA	NA	NA	NA	1	1	NA	NA	NA	NA	NA	3	1	1	3	6	6	1	85	13	1	3	5	NA	1	1	NA	NA	NA	NA	NA	NA	1	1	NA	NA	13	25	NA	NA	11	10	NA	NA	1	1	1	13
727	hsa.miR.4330	NA	NA	NA	NA	29	9	NA	NA	NA	NA	NA	13	11	1	9	9	10	1	10	24	4	1	8	NA	1	1	NA	NA	NA	NA	NA	NA	1	1	NA	NA	39	1	NA	NA	1	1	NA	NA	1	6	42	13
728	hsa.miR.4325	NA	NA	NA	NA	6	4	NA	NA	NA	NA	NA	18	14	5	26	22	15	8	21	51	20	1	26	NA	49	17	NA	NA	NA	NA	NA	NA	27	23	NA	NA	9	3	NA	NA	11	2	NA	NA	21	19	23	14
729	hsa.miR.196b	NA	NA	NA	NA	61	54	NA	NA	NA	NA	NA	73	6	15	80	144	72	10	49	155	50	17	56	NA	75	65	NA	NA	NA	NA	NA	NA	93	75	NA	NA	44	35	NA	NA	36	46	NA	NA	29	26	90	73
730	hsa.miR.1304	NA	NA	NA	NA	11	12	NA	NA	NA	NA	NA	10	1	11	8	4	1	8	14	8	1	8	14	NA	1	9	NA	NA	NA	NA	NA	NA	10	4	NA	NA	11	17	NA	NA	3	1	NA	NA	11	1	24	36
731	hsa.miR.670	NA	NA	NA	NA	18	19	NA	NA	NA	NA	NA	37	5	1	13	28	14	17	12	23	1	8	15	NA	2	1	NA	NA	NA	NA	NA	NA	7	2	NA	NA	14	18	NA	NA	10	1	NA	NA	1	6	20	24
732	hsa.miR.202	NA	NA	NA	NA	31	31	NA	NA	NA	NA	NA	35	7	14	21	19	3	7	36	26	6	14	53	NA	61	68	NA	NA	NA	NA	NA	NA	17	36	NA	NA	13	17	NA	NA	1	12	NA	NA	38	22	87	71
733	mml.miR.922	NA	NA	NA	NA	1	1	NA	NA	NA	NA	NA	2	1	1	2	1	1	1	7	2	1	1	35	NA	1	1	NA	NA	NA	NA	NA	NA	1	1	NA	NA	1	86	NA	NA	1	1	NA	NA	1	1	1	1
734	hsa.miR.20a.	NA	NA	NA	NA	25	23	NA	NA	NA	NA	NA	24	13	2	32	43	5	54	8	26	15	13	167	NA	39	47	NA	NA	NA	NA	NA	NA	31	48	NA	NA	32	30	NA	NA	36	25	NA	NA	1	17	24	16
735	hsa.miR.3181	NA	NA	NA	NA	16	13	NA	NA	NA	NA	NA	28	1	10	34	32	20	11	26	26	9	3	29	NA	16	4	NA	NA	NA	NA	NA	NA	7	20	NA	NA	9	1	NA	NA	5	9	NA	NA	6	21	11	11
736	hsa.miR.410	NA	NA	NA	NA	31	39	NA	NA	NA	NA	NA	12	1	1	9	10	6	4	14	13	1	1	15	NA	1	1	NA	NA	NA	NA	NA	NA	23	17	NA	NA	8	8	NA	NA	14	10	NA	NA	1	12	55	52
737	hsa.miR.133b	NA	NA	NA	NA	50	42	NA	NA	NA	NA	NA	51	24	2	30	61	32	17	24	3	20	2	35	NA	26	4	NA	NA	NA	NA	NA	NA	7	3	NA	NA	41	28	NA	NA	37	12	NA	NA	28	18	22	15
738	hsa.miR.4323	NA	NA	NA	NA	21	16	NA	NA	NA	NA	NA	62	41	14	39	41	32	38	66	51	21	1	37	NA	34	7	NA	NA	NA	NA	NA	NA	18	8	NA	NA	16	12	NA	NA	29	24	NA	NA	54	29	15	10
739	hsa.miR.3187	NA	NA	NA	NA	34	36	NA	NA	NA	NA	NA	74	27	15	53	38	34	12	63	47	18	51	68	NA	45	58	NA	NA	NA	NA	NA	NA	33	30	NA	NA	30	20	NA	NA	30	11	NA	NA	58	45	49	57
740	ppa.miR.24.	NA	NA	NA	NA	19	35	NA	NA	NA	NA	NA	17	5	20	17	23	1	1	16	14	6	14	25	NA	20	17	NA	NA	NA	NA	NA	NA	44	34	NA	NA	23	31	NA	NA	24	26	NA	NA	19	18	15	15
741	hsa.miR.146a.	NA	NA	NA	NA	1	1	NA	NA	NA	NA	NA	5	1	4	4	6	1	8	6	6	1	2	7	NA	1	1	NA	NA	NA	NA	NA	NA	1	1	NA	NA	1	1	NA	NA	1	92	NA	NA	6	1	5	5
742	hsa.miR.597	NA	NA	NA	NA	6	7	NA	NA	NA	NA	NA	4	14	2	9	11	14	21	13	22	18	1	50	NA	1	18	NA	NA	NA	NA	NA	NA	2	11	NA	NA	1	5	NA	NA	2	16	NA	NA	1	1	9	4
743	hsa.miR.135b	NA	NA	NA	NA	29	13	NA	NA	NA	NA	NA	11	1	1	25	34	12	1	8	1	18	1	26	NA	25	13	NA	NA	NA	NA	NA	NA	7	19	NA	NA	2	1	NA	NA	5	17	NA	NA	18	12	1	5
744	hsa.miR.4312	NA	NA	NA	NA	18	18	NA	NA	NA	NA	NA	21	1	25	30	28	17	41	67	28	12	17	49	NA	23	41	NA	NA	NA	NA	NA	NA	38	43	NA	NA	19	20	NA	NA	1	9	NA	NA	35	1	19	15
745	hsa.miR.26a.2.	NA	NA	NA	NA	1	1	NA	NA	NA	NA	NA	7	6	1	5	13	8	1	7	9	2	1	6	NA	1	1	NA	NA	NA	NA	NA	NA	1	1	NA	NA	31	7	NA	NA	1	1	NA	NA	1	1	38	17
746	hsa.miR.24.1.	NA	NA	NA	NA	21	15	NA	NA	NA	NA	NA	22	18	2	24	29	16	71	28	12	8	1	25	NA	11	16	NA	NA	NA	NA	NA	NA	8	27	NA	NA	17	9	NA	NA	22	37	NA	NA	9	1	17	12
747	hsa.miR.30c.1.	NA	NA	NA	NA	21	26	NA	NA	NA	NA	NA	36	1	14	18	19	9	13	29	15	6	18	39	NA	18	19	NA	NA	NA	NA	NA	NA	14	28	NA	NA	16	17	NA	NA	8	8	NA	NA	12	1	14	17
748	hsa.miR.639	NA	NA	NA	NA	4	9	NA	NA	NA	NA	NA	4	1	15	6	4	1	15	8	16	1	10	37	NA	11	1	NA	NA	NA	NA	NA	NA	14	8	NA	NA	7	1	NA	NA	5	16	NA	NA	17	1	5	13
749	hsa.miR.296.3p	NA	NA	NA	NA	22	9	NA	NA	NA	NA	NA	44	28	9	47	55	40	1	28	52	31	14	60	NA	66	37	NA	NA	NA	NA	NA	NA	33	20	NA	NA	18	10	NA	NA	27	13	NA	NA	27	5	32	20
750	hsa.miR.1292	NA	NA	NA	NA	18	15	NA	NA	NA	NA	NA	45	20	2	23	14	10	19	28	24	4	8	27	NA	23	19	NA	NA	NA	NA	NA	NA	29	12	NA	NA	17	13	NA	NA	2	19	NA	NA	5	10	20	12
751	hsa.miR.409.5p	NA	NA	NA	NA	12	15	NA	NA	NA	NA	NA	10	1	1	8	12	9	1	13	10	1	1	7	NA	1	1	NA	NA	NA	NA	NA	NA	15	8	NA	NA	9	1	NA	NA	1	1	NA	NA	1	10	77	26
752	hsa.miR.4280	NA	NA	NA	NA	54	46	NA	NA	NA	NA	NA	28	9	4	26	37	12	12	22	63	26	12	24	NA	34	1	NA	NA	NA	NA	NA	NA	51	21	NA	NA	37	32	NA	NA	29	9	NA	NA	91	37	22	23
753	hsa.miR.133a	NA	NA	NA	NA	53	44	NA	NA	NA	NA	NA	75	21	3	40	69	24	28	52	1	23	2	39	NA	21	7	NA	NA	NA	NA	NA	NA	15	1	NA	NA	51	39	NA	NA	45	8	NA	NA	52	16	24	18
754	ggo.miR.33	NA	NA	NA	NA	1	1	NA	NA	NA	NA	NA	6	1	5	3	6	1	9	6	7	3	3	4	NA	8	1	NA	NA	NA	NA	NA	NA	58	1	NA	NA	1	1	NA	NA	1	1	NA	NA	1	7	6	1
755	hsa.miR.4287	NA	NA	NA	NA	28	30	NA	NA	NA	NA	NA	19	1	2	22	15	8	5	29	33	4	1	31	NA	1	14	NA	NA	NA	NA	NA	NA	1	1	NA	NA	43	26	NA	NA	1	3	NA	NA	33	6	92	73
756	hsa.miR.4259	NA	NA	NA	NA	23	15	NA	NA	NA	NA	NA	27	12	13	19	11	1	13	41	10	11	10	35	NA	28	28	NA	NA	NA	NA	NA	NA	16	14	NA	NA	13	18	NA	NA	1	14	NA	NA	28	28	27	20
757	hsa.miR.224.	NA	NA	NA	NA	37	54	NA	NA	NA	NA	NA	25	1	23	18	20	2	16	20	14	5	13	28	NA	1	21	NA	NA	NA	NA	NA	NA	17	10	NA	NA	31	46	NA	NA	21	12	NA	NA	7	1	22	36
758	hsa.miR.181a.	NA	NA	NA	NA	76	39	NA	NA	NA	NA	NA	18	9	1	28	20	31	1	33	31	21	8	34	NA	27	13	NA	NA	NA	NA	NA	NA	1	14	NA	NA	80	45	NA	NA	56	36	NA	NA	1	35	57	25
759	ptr.miR.658	NA	NA	NA	NA	21	16	NA	NA	NA	NA	NA	47	9	3	14	24	15	26	12	39	4	1	8	NA	18	1	NA	NA	NA	NA	NA	NA	33	1	NA	NA	16	17	NA	NA	49	3	NA	NA	15	1	25	22
760	hsa.miR.383	NA	NA	NA	NA	48	25	NA	NA	NA	NA	NA	13	1	1	9	10	5	1	7	14	5	1	13	NA	1	1	NA	NA	NA	NA	NA	NA	1	16	NA	NA	10	14	NA	NA	1	1	NA	NA	1	8	39	13
761	hsa.miR.891a	NA	NA	NA	NA	19	17	NA	NA	NA	NA	NA	65	38	1	19	8	12	13	40	20	8	6	11	NA	1	4	NA	NA	NA	NA	NA	NA	4	12	NA	NA	4	9	NA	NA	6	1	NA	NA	11	1	10	10
762	hsa.miR.1909	NA	NA	NA	NA	14	17	NA	NA	NA	NA	NA	18	1	16	23	8	10	11	44	9	11	11	37	NA	35	18	NA	NA	NA	NA	NA	NA	1	9	NA	NA	5	13	NA	NA	9	6	NA	NA	1	29	16	9
763	hsa.miR.135a	NA	NA	NA	NA	169	70	NA	NA	NA	NA	NA	21	2	1	20	49	15	1	11	1	13	1	18	NA	12	1	NA	NA	NA	NA	NA	NA	6	1	NA	NA	71	32	NA	NA	5	17	NA	NA	30	3	46	17
764	ppy.miR.567	NA	NA	NA	NA	5	1	NA	NA	NA	NA	NA	13	4	8	13	6	12	5	18	11	8	4	21	NA	1	10	NA	NA	NA	NA	NA	NA	1	9	NA	NA	13	8	NA	NA	13	18	NA	NA	6	3	35	23
765	hsa.miR.764	NA	NA	NA	NA	21	17	NA	NA	NA	NA	NA	31	14	15	23	45	17	17	40	17	11	16	43	NA	14	16	NA	NA	NA	NA	NA	NA	37	20	NA	NA	46	34	NA	NA	14	9	NA	NA	1	31	24	14
766	mml.miR.639	NA	NA	NA	NA	21	3	NA	NA	NA	NA	NA	16	1	5	18	17	7	1	25	22	13	1	15	NA	42	42	NA	NA	NA	NA	NA	NA	15	10	NA	NA	1	15	NA	NA	26	12	NA	NA	1	7	25	1
767	hsa.miR.124	NA	NA	NA	NA	45	42	NA	NA	NA	NA	NA	28	8	1	15	14	15	3	26	15	19	12	21	NA	19	18	NA	NA	NA	NA	NA	NA	9	21	NA	NA	39	42	NA	NA	27	1	NA	NA	18	21	19	19
768	ppy.miR.557	NA	NA	NA	NA	20	19	NA	NA	NA	NA	NA	39	15	24	43	20	33	15	32	23	13	13	47	NA	49	46	NA	NA	NA	NA	NA	NA	3	30	NA	NA	10	12	NA	NA	11	32	NA	NA	25	13	31	34
769	hsa.miR.129.	NA	NA	NA	NA	21	15	NA	NA	NA	NA	NA	22	3	1	21	14	22	9	31	32	6	18	24	NA	3	18	NA	NA	NA	NA	NA	NA	17	25	NA	NA	8	15	NA	NA	20	20	NA	NA	13	15	34	18
770	hsa.miR.3174	NA	NA	NA	NA	39	27	NA	NA	NA	NA	NA	27	14	3	31	27	14	1	23	37	16	5	34	NA	6	16	NA	NA	NA	NA	NA	NA	22	22	NA	NA	21	14	NA	NA	15	14	NA	NA	34	48	18	18
771	hsa.miR.1225.5p	NA	NA	NA	NA	21	9	NA	NA	NA	NA	NA	19	16	3	22	19	19	3	23	27	20	1	27	NA	14	10	NA	NA	NA	NA	NA	NA	1	17	NA	NA	13	2	NA	NA	42	10	NA	NA	21	9	5	4
772	hsa.let.7b.	NA	NA	NA	NA	46	35	NA	NA	NA	NA	NA	131	67	53	120	96	70	99	111	2	70	10	105	NA	85	64	NA	NA	NA	NA	NA	NA	88	71	NA	NA	55	46	NA	NA	85	33	NA	NA	51	42	36	27
773	hsa.miR.656	NA	NA	NA	NA	5	3	NA	NA	NA	NA	NA	15	1	1	13	18	7	1	10	23	1	1	8	NA	1	1	NA	NA	NA	NA	NA	NA	12	6	NA	NA	5	10	NA	NA	1	1	NA	NA	1	10	47	15
774	hsa.miR.3116	NA	NA	NA	NA	4	1	NA	NA	NA	NA	NA	11	1	8	4	6	1	1	5	4	9	9	34	NA	13	1	NA	NA	NA	NA	NA	NA	13	1	NA	NA	9	1	NA	NA	1	1	NA	NA	1	6	10	24
775	hsa.miR.760	NA	NA	NA	NA	18	18	NA	NA	NA	NA	NA	34	12	20	31	33	9	16	97	32	12	36	60	NA	47	38	NA	NA	NA	NA	NA	NA	38	25	NA	NA	15	19	NA	NA	29	30	NA	NA	15	41	17	18
776	ggo.miR.133a	NA	NA	NA	NA	35	21	NA	NA	NA	NA	NA	45	17	8	38	49	18	40	32	51	16	2	35	NA	22	7	NA	NA	NA	NA	NA	NA	40	17	NA	NA	43	26	NA	NA	25	19	NA	NA	20	26	19	13
777	hsa.miR.4284	NA	NA	NA	NA	34	20	NA	NA	NA	NA	NA	76	29	12	54	48	33	6	71	59	31	3	56	NA	16	9	NA	NA	NA	NA	NA	NA	5	15	NA	NA	24	24	NA	NA	12	15	NA	NA	55	8	19	12
778	ppy.miR.613	NA	NA	NA	NA	8	6	NA	NA	NA	NA	NA	17	3	13	24	17	13	8	22	14	16	15	34	NA	1	17	NA	NA	NA	NA	NA	NA	13	14	NA	NA	17	18	NA	NA	32	8	NA	NA	18	13	12	10
779	hsa.miR.1269	NA	NA	NA	NA	15	4	NA	NA	NA	NA	NA	11	7	1	6	12	3	44	9	22	2	1	6	NA	1	3	NA	NA	NA	NA	NA	NA	1	5	NA	NA	4	1	NA	NA	1	12	NA	NA	1	7	14	1
780	hsa.miR.1976	NA	NA	NA	NA	19	13	NA	NA	NA	NA	NA	23	2	1	18	18	23	2	15	21	2	11	18	NA	16	8	NA	NA	NA	NA	NA	NA	8	1	NA	NA	6	11	NA	NA	1	22	NA	NA	1	2	8	11
781	ggo.miR.17.3p	NA	NA	NA	NA	37	28	NA	NA	NA	NA	NA	22	1	3	18	26	21	10	23	41	14	1	36	NA	13	27	NA	NA	NA	NA	NA	NA	29	45	NA	NA	32	33	NA	NA	33	22	NA	NA	14	6	18	13
782	hsa.let.7f.1.	NA	NA	NA	NA	30	26	NA	NA	NA	NA	NA	92	49	40	105	70	55	34	114	20	46	8	82	NA	32	33	NA	NA	NA	NA	NA	NA	35	52	NA	NA	45	44	NA	NA	49	40	NA	NA	58	20	20	20
783	hsa.miR.520a.3p	NA	NA	NA	NA	9	3	NA	NA	NA	NA	NA	9	7	1	15	20	7	57	15	13	11	1	10	NA	3	5	NA	NA	NA	NA	NA	NA	1	9	NA	NA	1	1	NA	NA	24	12	NA	NA	1	22	10	5
784	hsa.miR.103.as	NA	NA	NA	NA	22	26	NA	NA	NA	NA	NA	19	2	11	24	24	13	6	28	51	13	18	26	NA	7	1	NA	NA	NA	NA	NA	NA	24	42	NA	NA	30	33	NA	NA	33	33	NA	NA	51	1	8	15
785	hsa.miR.524.3p	NA	NA	NA	NA	31	11	NA	NA	NA	NA	NA	10	1	1	13	18	11	1	14	19	13	1	11	NA	1	4	NA	NA	NA	NA	NA	NA	1	9	NA	NA	1	3	NA	NA	1	11	NA	NA	1	1	37	4
786	hsa.miR.32	NA	NA	NA	NA	10	5	NA	NA	NA	NA	NA	7	1	11	8	11	1	7	11	8	1	6	12	NA	1	1	NA	NA	NA	NA	NA	NA	9	14	NA	NA	10	1	NA	NA	2	1	NA	NA	3	1	12	33
787	hsa.miR.3131	NA	NA	NA	NA	9	15	NA	NA	NA	NA	NA	30	4	2	22	18	21	11	24	23	1	1	20	NA	17	18	NA	NA	NA	NA	NA	NA	1	8	NA	NA	11	15	NA	NA	5	1	NA	NA	10	11	62	37
788	hsa.miR.92b.	NA	NA	NA	NA	7	10	NA	NA	NA	NA	NA	17	5	13	24	11	26	15	33	18	9	7	29	NA	1	19	NA	NA	NA	NA	NA	NA	13	24	NA	NA	9	3	NA	NA	1	14	NA	NA	36	4	10	7
789	hsa.miR.1236	NA	NA	NA	NA	23	16	NA	NA	NA	NA	NA	21	17	1	19	22	28	9	36	12	16	13	31	NA	11	17	NA	NA	NA	NA	NA	NA	1	17	NA	NA	16	9	NA	NA	13	6	NA	NA	15	14	10	9
790	hsa.miR.675.	NA	NA	NA	NA	15	14	NA	NA	NA	NA	NA	30	4	11	26	30	11	24	33	29	9	16	35	NA	12	6	NA	NA	NA	NA	NA	NA	22	22	NA	NA	13	9	NA	NA	12	3	NA	NA	1	25	5	10
791	hsa.miR.654.5p	NA	NA	NA	NA	43	27	NA	NA	NA	NA	NA	35	11	1	28	30	18	5	22	37	21	1	20	NA	1	13	NA	NA	NA	NA	NA	NA	19	21	NA	NA	43	22	NA	NA	8	9	NA	NA	1	23	56	26
792	hsa.miR.3165	NA	NA	NA	NA	15	6	NA	NA	NA	NA	NA	10	5	1	13	19	7	25	7	18	3	1	11	NA	1	10	NA	NA	NA	NA	NA	NA	1	16	NA	NA	2	1	NA	NA	35	11	NA	NA	1	11	9	6
793	ppy.miR.622	NA	NA	NA	NA	25	10	NA	NA	NA	NA	NA	25	34	2	29	13	14	33	17	27	20	1	32	NA	1	20	NA	NA	NA	NA	NA	NA	1	15	NA	NA	24	7	NA	NA	20	8	NA	NA	1	34	132	51
794	ptr.miR.670	NA	NA	NA	NA	24	18	NA	NA	NA	NA	NA	13	1	1	4	13	7	1	7	19	1	1	4	NA	1	1	NA	NA	NA	NA	NA	NA	1	1	NA	NA	1	9	NA	NA	1	1	NA	NA	3	1	30	17
795	hsa.miR.491.5p	NA	NA	NA	NA	28	34	NA	NA	NA	NA	NA	17	3	15	22	8	17	6	36	30	25	25	35	NA	34	10	NA	NA	NA	NA	NA	NA	26	14	NA	NA	30	34	NA	NA	29	14	NA	NA	1	33	15	14
796	ppy.miR.1285a	NA	NA	NA	NA	5	9	NA	NA	NA	NA	NA	10	1	1	4	10	5	1	1	15	1	5	6	NA	1	1	NA	NA	NA	NA	NA	NA	1	11	NA	NA	3	1	NA	NA	8	1	NA	NA	1	1	21	21
797	hsa.miR.2116	NA	NA	NA	NA	1	6	NA	NA	NA	NA	NA	8	1	1	10	16	8	1	12	12	6	1	9	NA	1	4	NA	NA	NA	NA	NA	NA	1	1	NA	NA	1	9	NA	NA	1	4	NA	NA	1	3	49	13
798	hsa.miR.449a	NA	NA	NA	NA	1	1	NA	NA	NA	NA	NA	11	5	1	4	10	6	1	4	15	2	1	6	NA	1	1	NA	NA	NA	NA	NA	NA	1	1	NA	NA	24	9	NA	NA	1	3	NA	NA	1	7	45	1
799	hsa.miR.33a.	NA	NA	NA	NA	52	21	NA	NA	NA	NA	NA	19	2	1	13	15	11	1	22	29	8	5	16	NA	9	1	NA	NA	NA	NA	NA	NA	1	6	NA	NA	32	14	NA	NA	1	22	NA	NA	3	1	47	21
800	hsa.miR.431	NA	NA	NA	NA	22	27	NA	NA	NA	NA	NA	21	2	28	25	18	10	25	40	40	4	14	28	NA	8	22	NA	NA	NA	NA	NA	NA	15	13	NA	NA	22	22	NA	NA	1	18	NA	NA	31	1	18	20
801	ggo.miR.217	NA	NA	NA	NA	1	1	NA	NA	NA	NA	NA	8	1	1	3	6	1	1	4	9	1	3	59	NA	1	7	NA	NA	NA	NA	NA	NA	6	1	NA	NA	1	1	NA	NA	11	12	NA	NA	4	1	6	1
802	mml.miR.147b	NA	NA	NA	NA	12	19	NA	NA	NA	NA	NA	17	6	12	10	12	1	1	11	11	1	13	13	NA	10	1	NA	NA	NA	NA	NA	NA	6	1	NA	NA	9	13	NA	NA	13	3	NA	NA	11	11	7	14
803	ptr.miR.513b	NA	NA	NA	NA	1	1	NA	NA	NA	NA	NA	2	1	2	2	1	1	1	2	1	1	1	4	NA	1	1	NA	NA	NA	NA	NA	NA	13	1	NA	NA	1	1	NA	NA	1	42	NA	NA	1	1	1	1
804	ppy.miR.623	NA	NA	NA	NA	29	13	NA	NA	NA	NA	NA	15	25	2	13	16	15	54	37	21	21	1	32	NA	21	28	NA	NA	NA	NA	NA	NA	19	14	NA	NA	21	11	NA	NA	1	11	NA	NA	1	55	40	16
805	hsa.miR.2278	NA	NA	NA	NA	8	12	NA	NA	NA	NA	NA	36	12	16	17	17	1	14	29	13	3	17	20	NA	5	20	NA	NA	NA	NA	NA	NA	5	11	NA	NA	8	19	NA	NA	21	3	NA	NA	7	13	9	12
806	hsa.miR.4288	NA	NA	NA	NA	47	21	NA	NA	NA	NA	NA	30	1	6	34	32	12	1	36	51	7	1	30	NA	19	10	NA	NA	NA	NA	NA	NA	9	7	NA	NA	27	13	NA	NA	1	12	NA	NA	26	16	47	21
807	hsa.miR.23b.	NA	NA	NA	NA	7	10	NA	NA	NA	NA	NA	19	7	26	20	45	1	20	26	10	5	27	37	NA	21	22	NA	NA	NA	NA	NA	NA	28	26	NA	NA	14	10	NA	NA	15	23	NA	NA	1	36	12	11
808	hsa.miR.346	NA	NA	NA	NA	15	10	NA	NA	NA	NA	NA	26	8	1	25	17	22	8	35	27	1	8	25	NA	1	15	NA	NA	NA	NA	NA	NA	17	21	NA	NA	8	9	NA	NA	20	6	NA	NA	12	13	8	4
809	mml.miR.758	NA	NA	NA	NA	24	22	NA	NA	NA	NA	NA	47	6	7	40	40	33	4	36	25	14	15	61	NA	31	42	NA	NA	NA	NA	NA	NA	34	44	NA	NA	34	30	NA	NA	32	16	NA	NA	42	34	14	7
810	hsa.miR.195.	NA	NA	NA	NA	22	9	NA	NA	NA	NA	NA	19	6	1	15	16	9	3	21	24	9	1	17	NA	1	6	NA	NA	NA	NA	NA	NA	1	8	NA	NA	13	13	NA	NA	1	21	NA	NA	6	1	36	16
811	hsa.miR.541.	NA	NA	NA	NA	15	12	NA	NA	NA	NA	NA	29	2	3	22	59	15	5	27	25	5	15	21	NA	2	17	NA	NA	NA	NA	NA	NA	16	1	NA	NA	7	4	NA	NA	8	6	NA	NA	23	1	11	10
812	hsa.miR.339.3p	NA	NA	NA	NA	79	71	NA	NA	NA	NA	NA	52	20	10	55	40	47	6	45	78	33	18	215	NA	45	25	NA	NA	NA	NA	NA	NA	45	40	NA	NA	66	56	NA	NA	64	46	NA	NA	41	26	30	24
813	hsa.miR.1229	NA	NA	NA	NA	16	8	NA	NA	NA	NA	NA	32	22	6	19	29	22	10	44	27	23	1	26	NA	26	13	NA	NA	NA	NA	NA	NA	17	8	NA	NA	10	10	NA	NA	36	5	NA	NA	6	7	10	5
814	hsa.miR.148b.	NA	NA	NA	NA	6	4	NA	NA	NA	NA	NA	16	4	22	10	17	1	12	8	13	1	16	15	NA	6	1	NA	NA	NA	NA	NA	NA	21	2	NA	NA	6	1	NA	NA	13	12	NA	NA	1	4	5	7
815	ppy.miR.920	NA	NA	NA	NA	18	1	NA	NA	NA	NA	NA	8	1	1	3	6	3	1	6	9	8	1	7	NA	1	1	NA	NA	NA	NA	NA	NA	3	1	NA	NA	1	1	NA	NA	1	13	NA	NA	1	9	58	21
816	hsa.miR.563	NA	NA	NA	NA	22	19	NA	NA	NA	NA	NA	74	15	10	53	36	48	5	80	56	40	35	60	NA	43	38	NA	NA	NA	NA	NA	NA	31	38	NA	NA	27	23	NA	NA	46	31	NA	NA	38	44	12	12
817	hsa.miR.196a.	NA	NA	NA	NA	1	13	NA	NA	NA	NA	NA	12	1	1	8	7	1	1	9	17	1	1	7	NA	1	1	NA	NA	NA	NA	NA	NA	1	1	NA	NA	7	8	NA	NA	1	17	NA	NA	5	1	36	23
818	hsa.miR.423.3p	NA	NA	NA	NA	42	37	NA	NA	NA	NA	NA	40	9	8	32	34	28	1	73	42	10	33	58	NA	19	34	NA	NA	NA	NA	NA	NA	23	30	NA	NA	25	26	NA	NA	27	4	NA	NA	53	41	20	17
819	ppy.miR.937	NA	NA	NA	NA	7	2	NA	NA	NA	NA	NA	8	1	1	5	10	5	1	6	7	3	3	8	NA	6	1	NA	NA	NA	NA	NA	NA	10	1	NA	NA	1	1	NA	NA	1	18	NA	NA	33	1	1	9
820	hsa.miR.454.	NA	NA	NA	NA	1	1	NA	NA	NA	NA	NA	8	1	1	3	4	4	1	6	12	1	2	4	NA	1	1	NA	NA	NA	NA	NA	NA	1	1	NA	NA	1	1	NA	NA	5	1	NA	NA	1	12	38	1
821	hsa.miR.4294	NA	NA	NA	NA	21	17	NA	NA	NA	NA	NA	60	9	8	28	25	19	20	58	47	7	30	48	NA	41	27	NA	NA	NA	NA	NA	NA	24	12	NA	NA	14	14	NA	NA	37	16	NA	NA	51	23	21	21
822	mml.miR.644	NA	NA	NA	NA	4	1	NA	NA	NA	NA	NA	6	1	1	3	4	3	1	7	7	1	2	6	NA	14	1	NA	NA	NA	NA	NA	NA	1	1	NA	NA	1	10	NA	NA	3	3	NA	NA	93	1	1	1
823	hsa.miR.609	NA	NA	NA	NA	8	3	NA	NA	NA	NA	NA	4	1	1	8	6	5	1	12	17	5	1	69	NA	1	14	NA	NA	NA	NA	NA	NA	1	6	NA	NA	1	1	NA	NA	1	11	NA	NA	1	9	1	6
824	hsa.miR.1184	38	7	37	65	NA	NA	NA	NA	NA	NA	NA	NA	NA	NA	NA	NA	NA	NA	NA	NA	NA	NA	NA	NA	NA	NA	NA	NA	NA	NA	NA	NA	NA	NA	NA	NA	NA	NA	NA	NA	NA	NA	NA	NA	NA	NA	NA	NA
825	hsa.miR.330.5p	53	44	31	56	NA	NA	NA	NA	NA	NA	NA	NA	NA	NA	NA	NA	NA	NA	NA	NA	NA	NA	NA	NA	NA	NA	NA	NA	NA	NA	NA	NA	NA	NA	NA	NA	NA	NA	NA	NA	NA	NA	NA	NA	NA	NA	NA	NA
826	hsa.miR.875.3p	60	54	3	17	NA	NA	NA	NA	NA	NA	NA	NA	NA	NA	NA	NA	NA	NA	NA	NA	NA	NA	NA	NA	NA	NA	NA	NA	NA	NA	NA	NA	NA	NA	NA	NA	NA	NA	NA	NA	NA	NA	NA	NA	NA	NA	NA	NA
827	hsa.miR.384	34	2	1	17	NA	NA	NA	NA	NA	NA	NA	NA	NA	NA	NA	NA	NA	NA	NA	NA	NA	NA	NA	NA	NA	NA	NA	NA	NA	NA	NA	NA	NA	NA	NA	NA	NA	NA	NA	NA	NA	NA	NA	NA	NA	NA	NA	NA
828	hsa.miR.544b	51	1	12	21	NA	NA	NA	NA	NA	NA	NA	NA	NA	NA	NA	NA	NA	NA	NA	NA	NA	NA	NA	NA	NA	NA	NA	NA	NA	NA	NA	NA	NA	NA	NA	NA	NA	NA	NA	NA	NA	NA	NA	NA	NA	NA	NA	NA
829	mml.miR.624	47	11	1	24	NA	NA	NA	NA	NA	NA	NA	NA	NA	NA	NA	NA	NA	NA	NA	NA	NA	NA	NA	NA	NA	NA	NA	NA	NA	NA	NA	NA	NA	NA	NA	NA	NA	NA	NA	NA	NA	NA	NA	NA	NA	NA	NA	NA
830	hsa.miR.758	NA	NA	NA	NA	NA	NA	NA	NA	NA	NA	NA	NA	NA	NA	NA	NA	NA	NA	NA	NA	NA	NA	NA	NA	NA	NA	11	NA	3	NA	NA	NA	NA	NA	NA	NA	NA	NA	NA	NA	NA	NA	NA	NA	NA	NA	NA	NA
[truncated: 4 more columns]
